# Supplementary material for: Adverse genomic alterations and stemness features are induced by field cancerization in the microenvironment of hepatocellular carcinomas
Source: Oncotarget. 2017 Mar 15;8(30):48688–700. doi: 10.18632/oncotarget.16231 (PMC5564717; doi:10.18632/oncotarget.16231)
Supplement: Supplementary file 4 [file oncotarget-08-48688-s004.xlsx]

## Sheet: Tabelle1
T vs SL signature
		Foldchange
Symbol	<0.005	SL_border	border_tumor	SL_tumor
A2M	0	0.63778	1.03548	1.67326
AATF	0	-0.336955	-0.2832	-0.620155
ABHD6	0	0.494131	0.302795	0.796926
ABLIM3	0	0.561076	0.695058	1.25613
ACAA1	0	0.681258	0.332413	1.01367
ACACB	0	0.941647	0.494848	1.43649
ACAD11	0	0.693387	0.41315	1.10654
ACADS	0	0.919258	0.567713	1.48697
ACBD6	0	-0.410855	-0.413206	-0.824061
ACOT12	0	0.770637	0.874215	1.64485
ACP1	0	-0.343185	-0.209636	-0.55282
ACP2	0	0.371578	0.0957351	0.467313
ACTL6A	0	-0.524092	-0.191516	-0.715608
ADCK2	0	-0.344446	-0.361707	-0.706152
ADORA3	0	1.02433	1.15632	2.18065
ADRA2B	0	0.477281	0.143267	0.620548
AFF4	0	-0.455736	-0.248073	-0.70381
AFM	0	0.947168	1.11034	2.0575
AGPAT2	0	0.528832	0.530686	1.05952
AGXT2L2	0	0.406335	0.280921	0.687256
AIMP2	0	-0.35238	-0.232334	-0.584714
AKR1C3	0	-0.822872	-0.470517	-1.29339
ALDH8A1	0	0.840689	0.765641	1.60633
ALDOB	0	0.339582	1.06354	1.40312
ALPL	0	0.819035	0.965762	1.7848
AMDHD1	0	0.890687	0.92959	1.82028
ANGPTL6	0	0.947335	0.969658	1.91699
ANPEP	0	0.434099	0.642905	1.077
ANTXR2	0	0.530179	0.403359	0.933538
ANXA10	0	1.03192	1.21606	2.24799
ANXA2	0	-1.02431	-0.0667347	-1.09104
AP1S1	0	-0.362215	-0.434734	-0.796949
AP3B1	0	-0.503551	-0.281627	-0.785178
APBB1IP	0	0.31075	0.716485	1.02724
APIP	0	-0.570021	-0.331376	-0.901397
APOA1BP	0	-0.465026	-0.337143	-0.80217
APOF	0	1.36453	1.72145	3.08598
AQP7P2	0	0.838366	0.291478	1.12984
ARD1A	0	-0.581289	-0.271789	-0.853078
ARF1	0	-0.460729	-0.177165	-0.637894
ASGR2	0	0.406106	0.498543	0.904649
ASPG	0	1.46676	1.01431	2.48107
ASS1	0	0.601064	0.650333	1.2514
ATAD2	0	-0.623224	-0.531987	-1.15521
ATG2A	0	0.505989	0.267469	0.773458
ATIC	0	-0.383248	-0.128178	-0.511426
ATOH8	0	1.09993	1.23854	2.33847
ATP2C1	0	-0.43928	-0.0827753	-0.522056
ATP6AP1	0	-0.481293	-0.204136	-0.68543
ATP6V0E1	0	-0.249037	-0.236254	-0.48529
ATP6V1F	0	-0.344144	-0.177569	-0.521713
ATP8B4	0	0.483096	0.650896	1.13399
AVPI1	0	0.58971	0.39825	0.98796
AXL	0	0.740407	1.26039	2.00079
AXUD1	0	0.760573	1.0365	1.79708
AZGP1	0	0.934712	0.619849	1.55456
B4GALT1	0	0.550614	0.372417	0.923031
B4GALT7	0	-0.309728	-0.233598	-0.543326
BCAP29	0	-0.438945	-0.235166	-0.67411
BCAP31	0	-0.315734	-0.292999	-0.608733
BGN	0	0.414624	1.55789	1.97252
BHMT	0	0.846811	0.834018	1.68083
BMI1	0	-0.354089	-0.222158	-0.576246
BNIP2	0	0.235202	0.270872	0.506074
BOLA1	0	-0.449103	-0.466339	-0.915442
BRE	0	-0.403434	-0.227444	-0.630877
BRIX1	0	-0.477123	-0.159241	-0.636365
BRP44	0	-0.345991	-0.22573	-0.571721
BRP44L	0	0.556582	0.64384	1.20042
BRSK1	0	-0.709968	-0.597326	-1.30729
BSDC1	0	0.297501	0.177375	0.474875
C11orf17	0	-0.281734	-0.276835	-0.558568
C11orf24	0	0.586427	0.395464	0.981891
C13orf37	0	-0.90608	-0.352923	-1.259
C14orf68	0	1.10619	0.806293	1.91248
C14orf73	0	1.20245	0.455296	1.65775
C14orf93	0	-0.410753	-0.352264	-0.763017
C17orf58	0	-0.502528	-0.383104	-0.885632
C17orf80	0	-0.356855	-0.409963	-0.766819
C17orf87	0	0.477141	0.64926	1.1264
C17orf90	0	-0.330596	-0.401815	-0.73241
C17orf95	0	-0.417858	-0.290286	-0.708144
C18orf21	0	-0.26021	-0.208804	-0.469014
C19orf52	0	-0.489094	-0.264248	-0.753341
C19orf66	0	0.496461	0.42791	0.92437
C1orf109	0	-0.426492	-0.308253	-0.734745
C1orf124	0	-0.584304	-0.305483	-0.889787
C1orf131	0	-0.521689	-0.325397	-0.847086
C1orf168	0	0.728322	0.592162	1.32048
C1orf19	0	-0.526519	-0.260879	-0.787398
C1orf31	0	-0.728322	-0.586956	-1.31528
C1orf35	0	-0.434077	-0.386049	-0.820126
C1orf74	0	-0.299496	-0.615459	-0.914954
C1orf77	0	-0.405012	-0.214071	-0.619083
C1orf85	0	-0.492258	-0.346062	-0.83832
C1RL	0	0.532702	0.546412	1.07911
C20orf24	0	-0.504122	-0.192091	-0.696213
C20orf27	0	-0.399377	-0.29327	-0.692647
C21orf33	0	0.348345	0.224895	0.57324
C22orf36	0	0.834399	0.424366	1.25877
C2orf44	0	-0.2576	-0.328054	-0.585654
C3orf26	0	-0.439312	-0.155256	-0.594568
C3orf38	0	-0.388842	-0.123824	-0.512666
C4orf14	0	-0.222361	-0.2676	-0.489961
C5	0	0.259167	0.426077	0.685245
C5orf51	0	-0.221543	-0.250209	-0.471752
C6	0	0.838701	0.854923	1.69362
C6orf89	0	-0.352442	-0.414365	-0.766807
C7orf25	0	-0.330351	-0.42638	-0.756731
C7orf27	0	-0.295511	-0.252323	-0.547834
C7orf28A	0	-0.446468	-0.280679	-0.727148
C7orf47	0	-0.359594	-0.225454	-0.585048
C8A	0	0.699574	0.936525	1.6361
C8B	0	0.563682	1.10055	1.66423
C8orf33	0	-0.680731	-0.475742	-1.15647
C8orf4	0	0.871849	1.34596	2.2178
C8orf55	0	-0.485147	-0.347025	-0.832172
C9	0	0.929021	1.42888	2.3579
C9orf10OS	0	-0.318971	-0.168077	-0.487049
C9orf91	0	-0.0561542	-0.586954	-0.643108
CADM4	0	-0.578785	-0.626981	-1.20577
CALM1	0	0.269664	0.298277	0.567941
CALM3	0	-0.199255	-0.208554	-0.407809
CAP2	0	-1.51078	-0.77905	-2.28983
CAPRIN1	0	-0.386514	-0.22591	-0.612424
CARHSP1	0	0.279964	0.261675	0.541638
CASK	0	-0.625982	-0.525179	-1.15116
CBX4	0	-0.404966	-0.356734	-0.761701
CCDC107	0	-0.396795	-0.351864	-0.748659
CCDC34	0	-0.627547	-0.963279	-1.59083
CCDC86	0	-0.491126	-0.322514	-0.81364
CCL14	0	0.782825	0.862636	1.64546
CCT3	0	-0.810444	-0.309817	-1.12026
CCT6A	0	-0.481211	-0.238706	-0.719917
CCT7	0	-0.447661	-0.236602	-0.684263
CD4	0	1.08226	0.757659	1.83992
CD46	0	-0.455241	-0.186543	-0.641784
CD82	0	0.451764	0.197938	0.649702
CDA	0	0.817636	0.569079	1.38672
CDC123	0	-0.551775	-0.267837	-0.819612
CDH1	0	0.269769	0.922724	1.19249
CDK5	0	-0.636706	-0.427719	-1.06442
CENPB	0	-0.290608	-0.170696	-0.461305
CENPN	0	-0.695877	-0.474323	-1.1702
CETN2	0	-0.497328	-0.172513	-0.669841
CETP	0	1.30491	1.69923	3.00414
CFP	0	1.17211	0.866178	2.03829
CHIC2	0	0.259108	0.306633	0.565741
CHP	0	0.428607	0.187913	0.61652
CHST7	0	0.636855	0.757805	1.39466
CKAP2	0	-0.789622	-0.351771	-1.14139
CKS1B	0	-0.592848	-0.31516	-0.908008
CLRN3	0	1.08934	1.7845	2.87384
COG5	0	-0.528616	-0.313256	-0.841872
COMMD3	0	-0.203265	-0.151892	-0.355157
COMMD5	0	-0.613227	-0.413478	-1.0267
COPA	0	-0.57934	-0.255505	-0.834845
COPS5	0	-0.288028	-0.25525	-0.543278
COPS6	0	-0.199986	-0.207558	-0.407544
CPEB3	0	0.956815	0.397212	1.35403
CPOX	0	0.35238	0.201754	0.554134
CPSF3	0	-0.258564	-0.16807	-0.426634
CPSF4	0	-0.265677	-0.357199	-0.622875
CREB3L2	0	-0.430633	-0.188304	-0.618938
CSE1L	0	-0.352034	-0.221287	-0.573321
CTNNA1	0	-0.456612	-0.163705	-0.620317
CUL2	0	-0.278801	-0.223584	-0.502385
CUTA	0	-0.316918	-0.271002	-0.58792
CXCL12	0	0.895899	1.66757	2.56347
CXCL14	0	1.00683	1.37313	2.37995
CXCL2	0	0.84171	1.36629	2.208
CYC1	0	-0.41594	-0.286739	-0.702679
CYGB	0	0.581209	0.738752	1.31996
CYP2C8	0	1.08798	0.851171	1.93915
CYP4A11	0	0.706325	1.14974	1.85607
CYP4F12	0	1.02062	0.339325	1.35994
CYR61	0	0.930831	1.37283	2.30366
DAD1	0	-0.289301	-0.148217	-0.437519
DAP3	0	-0.464484	-0.24569	-0.710174
DAPK1	0	0.454895	0.586553	1.04145
DARS	0	-0.230392	-0.134842	-0.365234
DBH	0	1.14115	1.6992	2.84035
DDB1	0	-0.280636	-0.172047	-0.452683
DDOST	0	-0.284886	-0.121138	-0.406023
DDX10	0	-0.305191	-0.175841	-0.481032
DDX41	0	-0.32823	-0.213604	-0.541834
DGCR6L	0	0.599693	0.184144	0.783837
DKFZP564O0523	0	-0.335758	-0.382008	-0.717766
DNAJB6	0	-0.506851	-0.172909	-0.67976
DNASE1L3	0	1.15843	1.77494	2.93337
DOLK	0	-0.339099	-0.222678	-0.561777
DSCC1	0	-0.426827	-0.352465	-0.779292
DUS4L	0	-0.212222	-0.393273	-0.605495
DUSP1	0	0.491393	0.777691	1.26908
DUT	0	-0.674062	-0.448211	-1.12227
DYNLRB1	0	-0.282033	-0.141182	-0.423214
E4F1	0	-0.226484	-0.411764	-0.638248
ECD	0	-0.28868	-0.293257	-0.581937
ECM1	0	1.42383	1.78805	3.21188
EFNA4	0	-0.660702	-0.666808	-1.32751
EGLN1	0	-0.537507	-0.345259	-0.882766
EGR1	0	0.931239	1.32272	2.25396
EID2	0	-0.348947	-0.334008	-0.682955
EIF2AK1	0	-0.223502	-0.219377	-0.442879
EIF3M	0	-0.248277	-0.185765	-0.434042
EIF4A3	0	-0.388808	-0.186458	-0.575266
ENO1	0	-0.411194	-0.165141	-0.576334
ENOPH1	0	-0.561769	-0.199318	-0.761088
ENSA	0	-0.631485	-0.339314	-0.970798
EPB41L4B	0	0.822761	0.510463	1.33322
EPHX2	0	0.77245	0.61267	1.38512
EPRS	0	-0.648098	-0.25688	-0.904979
ERLIN1	0	0.541018	0.482897	1.02392
EXOSC1	0	-0.260161	-0.280308	-0.540469
EXOSC5	0	-0.478417	-0.336837	-0.815254
F2	0	0.694032	0.658459	1.35249
F9	0	1.00161	0.99954	2.00115
FADD	0	-0.510002	-0.182994	-0.692995
FAF1	0	-0.187088	-0.263993	-0.451081
FAF2	0	-0.226547	-0.141939	-0.368486
FAH	0	0.502839	0.587266	1.0901
FAHD2A	0	0.705991	0.408889	1.11488
FAHD2B	0	0.706094	0.491476	1.19757
FAM100A	0	0.59329	0.35166	0.94495
FAM13A	0	0.915578	0.619111	1.53469
FAM164C	0	0.586542	0.578299	1.16484
FAM20B	0	-0.404923	-0.229713	-0.634637
FAM86A	0	-0.377365	-0.395546	-0.772911
FAM91A1	0	-0.571604	-0.335799	-0.907404
FASTK	0	-0.249934	-0.292457	-0.54239
FASTKD3	0	-0.356293	-0.369871	-0.726164
FAT1	0	-0.766508	-0.179045	-0.945552
FBP1	0	0.847749	1.28968	2.13743
FCGR2B	0	0.618711	0.675501	1.29421
FCN3	0	1.29919	2.88276	4.18195
FLJ21986	0	0.902852	1.11618	2.01903
FOS	0	1.37338	1.94213	3.31551
FTHL16	0	-0.307001	-0.152509	-0.45951
FTHL7	0	-0.299606	-0.198745	-0.498351
GABARAPL1	0	0.656428	0.287385	0.943813
GADD45B	0	0.740922	1.00818	1.7491
GBA	0	-0.669668	-0.348771	-1.01844
GBA3	0	1.06039	0.862949	1.92334
GCKR	0	0.695128	0.359376	1.0545
GEMIN5	0	-0.230944	-0.411808	-0.642752
GEMIN6	0	-0.443725	-0.311447	-0.755172
GFRA2	0	0.627075	0.400392	1.02747
GHR	0	1.17562	1.52447	2.70009
GIMAP8	0	0.532298	0.883852	1.41615
GMPS	0	-0.618193	-0.3697	-0.987893
GNL2	0	-0.261323	-0.134369	-0.395691
GNPAT	0	-0.571586	-0.395778	-0.967364
GNPNAT1	0	0.492798	0.180867	0.673665
GNS	0	-0.293218	-0.135609	-0.428827
GOLPH3L	0	-0.301331	-0.482675	-0.784006
GORASP2	0	-0.391683	-0.155619	-0.547302
GOT1	0	0.518568	0.704718	1.22329
GOT2	0	0.425321	0.46083	0.886151
GPAA1	0	-0.495442	-0.524927	-1.02037
GPATCH4	0	-0.692954	-0.214613	-0.907567
GPBP1	0	-0.246583	-0.159024	-0.405607
GTF2IP1	0	-0.636595	-0.339214	-0.975809
GTF2IRD1	0	-0.537746	-0.573351	-1.1111
GTF3C2	0	-0.269797	-0.139291	-0.409088
GTF3C3	0	-0.443897	-0.210937	-0.654834
H2AFZ	0	-0.67425	-0.264088	-0.938338
H3F3A	0	-0.415937	-0.208384	-0.624321
HABP2	0	0.716054	0.745987	1.46204
HAL	0	1.0547	1.52931	2.58401
HAMP	0	0.941372	4.01628	4.95765
HAO1	0	0.672641	0.672556	1.3452
HARS2	0	-0.187816	-0.345669	-0.533485
HBA1	0	1.40056	1.85917	3.25973
HBA2	0	1.14283	1.61339	2.75622
HBB	0	0.996943	1.66122	2.65816
HDAC6	0	0.611033	0.350388	0.961421
HDHD2	0	0.363271	0.0373224	0.400594
HEATR1	0	-0.748708	-0.268692	-1.0174
HEATR6	0	-0.527313	-0.386648	-0.913961
HES6	0	-1.10824	-0.704182	-1.81242
HGFAC	0	1.29783	1.9689	3.26673
HGS	0	-0.430461	-0.249434	-0.679894
HMGCL	0	0.542194	0.323909	0.866103
HNRNPK	0	-0.49933	-0.223032	-0.722362
HNRPA2B1	0	-0.377168	-0.0908314	-0.468
HOOK1	0	0.566321	0.547126	1.11345
HOOK2	0	0.516784	0.291134	0.807917
HPS6	0	-0.288498	-0.223295	-0.511793
HPX	0	0.508735	1.06164	1.57038
HSD17B2	0	0.679319	1.1282	1.80752
HSP90AB1	0	-0.616803	-0.188729	-0.805531
HSPA4	0	-0.53421	-0.251565	-0.785776
HSPB1	0	-0.430725	-0.179042	-0.609766
HSPBL2	0	-0.647348	-0.338707	-0.986055
HTATIP2	0	-0.626406	-0.22367	-0.850077
IARS2	0	-0.473583	-0.202948	-0.676531
ID2	0	0.450684	0.888418	1.3391
IER2	0	0.739818	0.415742	1.15556
IFNAR1	0	0.44748	0.152719	0.600199
IGFALS	0	1.55793	1.31296	2.87089
IGFBP4	0	0.53536	0.487109	1.02247
IK	0	-0.262562	-0.261624	-0.524186
IL18R1	0	0.572678	0.631938	1.20462
ILF2	0	-0.603351	-0.262589	-0.86594
INO80B	0	-0.142327	-0.390302	-0.53263
INPP5B	0	0.522821	0.385561	0.908382
INTS10	0	0.409005	0.272582	0.681587
ITGA9	0	0.586276	0.806696	1.39297
ITIH4	0	0.786237	0.656747	1.44298
JMJD4	0	-0.501208	-0.523911	-1.02512
JMJD5	0	1.33687	0.939393	2.27626
JTB	0	-0.295587	-0.18958	-0.485167
KATNB1	0	-0.378712	-0.236241	-0.614953
KDELR2	0	-0.423168	-0.240693	-0.663861
KIAA0194	0	-0.361768	-0.22498	-0.586748
KIAA0196	0	-0.580118	-0.33146	-0.911578
KIAA1026	0	0.561868	0.446297	1.00817
KIAA1429	0	-0.506613	-0.348489	-0.855102
KIF20B	0	-0.358398	-0.379641	-0.738039
KLF11	0	0.415781	0.303102	0.718882
KLHL12	0	-0.554351	-0.353712	-0.908063
KLKB1	0	1.09299	1.09581	2.1888
KMO	0	1.05078	0.850357	1.90114
KRT24	0	-0.495178	-0.725724	-1.2209
KRTCAP2	0	-0.387218	-0.235268	-0.622487
LAMC1	0	-0.870529	-0.160803	-1.03133
LARP1B	0	0.438777	0.347845	0.786622
LARS	0	-0.473196	-0.307535	-0.780731
LAS1L	0	-0.319886	-0.284573	-0.604459
LCAT	0	1.48611	1.05442	2.54053
LIFR	0	0.882517	0.880614	1.76313
LILRB5	0	0.910915	1.23389	2.14481
LIX1L	0	-0.476478	-0.37053	-0.847007
LMNA	0	-0.606257	-0.25027	-0.856528
LOC100128086	0	-0.573416	-0.338408	-0.911824
LOC100129566	0	-0.399917	-0.288183	-0.688101
LOC100130562	0	-0.592335	-0.26408	-0.856415
LOC100130707	0	-0.420337	-0.278852	-0.699189
LOC100130980	0	-0.372482	-0.0864005	-0.458882
LOC100131471	0	0.814643	0.37297	1.18761
LOC100131609	0	-0.578473	-0.181151	-0.759623
LOC100132717	0	-0.464373	-0.304283	-0.768656
LOC100133055	0	-0.335089	-0.379129	-0.714218
LOC100133372	0	-0.619761	-0.274613	-0.894374
LOC100134189	0	-0.64671	-0.28303	-0.92974
LOC100134364	0	0.658766	-0.0245231	0.634243
LOC134997	0	-0.650259	-0.309515	-0.959774
LOC255326	0	-0.51225	-0.590672	-1.10292
LOC284393	0	-0.265308	-0.061703	-0.327011
LOC284422	0	1.30748	1.62636	2.93384
LOC285176	0	-0.229287	-0.0993794	-0.328666
LOC286208	0	0.604236	0.574399	1.17863
LOC341230	0	0.99915	0.817376	1.81653
LOC341457	0	-0.551211	-0.274163	-0.825374
LOC388503	0	1.08304	1.26112	2.34416
LOC389342	0	-0.290723	-0.0365618	-0.327285
LOC399804	0	-0.594553	-0.226654	-0.821207
LOC400963	0	-0.381714	-0.0718375	-0.453552
LOC401127	0	-0.509865	-0.293656	-0.803522
LOC402644	0	-0.624826	-0.49533	-1.12016
LOC439953	0	-0.464195	-0.229117	-0.693311
LOC440589	0	-0.424369	-0.0889635	-0.513332
LOC440925	0	-0.713641	-1.22937	-1.94301
LOC440926	0	-0.519467	-0.228887	-0.748355
LOC440927	0	-0.405321	-0.207197	-0.612518
LOC642399	0	-0.61331	-0.77852	-1.39183
LOC643031	0	0.576684	0.368257	0.944942
LOC643997	0	-0.544176	-0.488593	-1.03277
LOC644039	0	-0.400942	-0.108554	-0.509495
LOC644214	0	-0.448798	-0.375112	-0.82391
LOC644877	0	-0.71797	-0.51188	-1.22985
LOC644914	0	-0.431789	-0.216053	-0.647843
LOC645058	0	-0.36326	-0.164492	-0.527752
LOC645385	0	-0.560142	-0.183671	-0.743813
LOC645436	0	-0.589431	-0.109708	-0.699139
LOC646197	0	-0.507811	-0.297573	-0.805385
LOC646463	0	-0.568744	-0.381597	-0.950341
LOC646630	0	-0.251015	-0.131812	-0.382826
LOC646849	0	-0.469504	-0.281962	-0.751466
LOC648210	0	-0.559742	-0.245499	-0.805241
LOC648705	0	0.676636	0.128619	0.805255
LOC650515	0	-0.529313	-0.448555	-0.977868
LOC650832	0	0.569559	0.437716	1.00728
LOC652669	0	-0.303687	-0.816376	-1.12006
LOC652672	0	-0.353347	-0.226198	-0.579545
LOC652826	0	-0.949341	-0.330571	-1.27991
LOC653226	0	-0.371648	-0.177657	-0.549305
LOC653232	0	-0.363266	-0.0720368	-0.435303
LOC653314	0	-0.163671	-0.113571	-0.277242
LOC653505	0	-0.635689	-0.427195	-1.06288
LOC654342	0	0.664575	0.28465	0.949225
LOC727726	0	-0.290055	-0.414075	-0.70413
LOC727761	0	-0.564579	-0.454383	-1.01896
LOC728006	0	-0.167033	-0.264744	-0.431777
LOC728368	0	-0.395453	-0.195628	-0.59108
LOC728492	0	-0.544044	-0.30253	-0.846574
LOC728564	0	-0.557078	-0.215487	-0.772565
LOC728643	0	-0.487903	-0.182461	-0.670364
LOC728732	0	-0.518353	-0.345976	-0.86433
LOC730740	0	-0.504696	-0.291743	-0.796439
LOC91561	0	-0.261998	-0.0375701	-0.299568
LONP2	0	0.510816	0.22218	0.732995
LPGAT1	0	-0.675058	-0.233472	-0.90853
LRG1	0	0.411314	0.711569	1.12288
LRRC41	0	-0.316713	-0.125842	-0.442555
LRRC42	0	-0.334849	-0.274117	-0.608967
LY6E	0	1.16687	1.45129	2.61816
LYPLAL1	0	-0.450345	-0.353927	-0.804272
LYRM1	0	0.465971	0.109891	0.575862
MAP2K4	0	0.406872	0.316855	0.723727
MAPBPIP	0	-0.23164	-0.335881	-0.567521
MAPK9	0	-0.482541	-0.302734	-0.785275
MARCO	0	1.32925	2.00574	3.33498
MASP1	0	0.726065	0.629155	1.35522
MAT1A	0	0.830962	0.59192	1.42288
MCM4	0	-0.972226	-0.44106	-1.41329
MCM6	0	-0.820682	-0.371513	-1.19219
MED20	0	-0.433532	-0.404387	-0.837919
MED27	0	-0.57472	-0.409822	-0.984542
MESP1	0	-0.961401	-0.402716	-1.36412
METTL13	0	-0.404461	-0.284447	-0.688908
METTL5	0	-0.300615	-0.263234	-0.56385
MFAP3	0	-0.244087	-0.320791	-0.564878
MGMT	0	0.576054	0.136375	0.712429
MKRN2	0	-0.349266	-0.22061	-0.569875
MLF2	0	0.308692	0.185439	0.494131
MRPL24	0	-0.413011	-0.337662	-0.750673
MRPL49	0	-0.253411	-0.293939	-0.547351
MRPS12	0	-0.296014	-0.205527	-0.501541
MRPS17	0	-0.280033	-0.344117	-0.624151
MRPS21	0	-0.409899	-0.280552	-0.690451
MRPS23	0	-0.453511	-0.386273	-0.839785
MRS2	0	-0.580591	-0.334298	-0.914889
MS4A6A	0	0.619507	1.20512	1.82463
MST1	0	0.458494	0.596533	1.05503
MT1A	0	0.512893	1.05237	1.56526
MT1F	0	1.41245	1.86777	3.28022
MT1G	0	0.914728	1.8185	2.73323
MTPN	0	-0.369515	-0.00237746	-0.371893
MTX1	0	-0.309756	-0.273508	-0.583264
MYH10	0	0.3228	0.856023	1.17882
MYO10	0	0.64308	0.970319	1.6134
NAAA	0	0.664357	0.254315	0.918671
NAT10	0	-0.282341	-0.152886	-0.435228
NAT2	0	1.13453	1.07101	2.20554
NAT9	0	-0.250447	-0.349477	-0.599925
NAV2	0	0.550513	0.588201	1.13871
NCBP2	0	-0.34234	-0.114276	-0.456616
NCSTN	0	-0.397413	-0.288751	-0.686164
NECAB3	0	-0.369315	-0.544618	-0.913932
NEDD8	0	-0.208587	-0.120273	-0.32886
NEK6	0	0.421632	0.231538	0.65317
NHP2	0	-0.468462	-0.346813	-0.815275
NIPAL1	0	0.949834	0.559027	1.50886
NMB	0	-0.810895	-0.321686	-1.13258
NME1	0	-0.626509	-0.304717	-0.931226
NME1-NME2	0	-0.516268	-0.286679	-0.802947
NNMT	0	0.50086	1.60732	2.10818
NOL11	0	-0.255911	-0.185783	-0.441694
NOL7	0	-0.382948	-0.157096	-0.540044
NONO	0	-0.39342	-0.167998	-0.561418
NR2C2AP	0	-0.463734	-0.438136	-0.901869
NSF	0	-0.40444	-0.299393	-0.703833
NSMCE2	0	-0.86879	-0.466114	-1.3349
NSUN4	0	-0.0961246	-0.29286	-0.388985
NSUN6	0	0.604128	0.544801	1.14893
NUP205	0	-0.52955	-0.147795	-0.677345
NUP37	0	-0.679452	-0.27599	-0.955442
NUP62	0	-0.575134	-0.223164	-0.798298
NUPL2	0	-0.508684	-0.173613	-0.682298
NVL	0	-0.509566	-0.405576	-0.915142
PABPC1	0	-0.488621	-0.184011	-0.672633
PARP2	0	-0.33561	-0.296892	-0.632502
PAXIP1	0	-0.451209	-0.254139	-0.705348
PC	0	0.512466	0.402895	0.915361
PCBP1	0	-0.411543	-0.100741	-0.512284
PCDH24	0	1.43665	1.66722	3.10388
PCK1	0	1.10005	1.55186	2.65191
PCMT1	0	0.252569	0.173971	0.42654
PDCD2L	0	-0.611406	-0.283375	-0.894781
PDE6D	0	-0.466053	-0.198564	-0.664616
PDE7B	0	0.780084	0.853121	1.6332
PFDN6	0	-0.499196	-0.313749	-0.812945
PGCP	0	-0.505334	-0.350662	-0.855996
PHF14	0	-0.408154	-0.296976	-0.705129
PHPT1	0	-0.499896	-0.26517	-0.765066
PIGC	0	-0.733802	-0.430786	-1.16459
PIGM	0	-0.241348	-0.301782	-0.54313
PIGT	0	-0.385271	-0.128929	-0.514201
PINK1	0	0.535585	0.203039	0.738624
PIPSL	0	-0.837869	-0.587097	-1.42497
PIR	0	-0.705641	-0.525495	-1.23114
PLD1	0	0.648741	0.839988	1.48873
PLGLB1	0	0.547753	0.401999	0.949752
PLOD3	0	-0.473338	-0.235155	-0.708493
PLSCR4	0	0.51233	0.404719	0.917048
PNPLA7	0	1.08567	0.505753	1.59142
POLR1E	0	0.432508	0.35285	0.785358
POLR2D	0	-0.413265	-0.332732	-0.745997
POLR2G	0	-0.276413	-0.257073	-0.533485
PPARGC1A	0	0.890562	0.744268	1.63483
PPFIBP1	0	0.649326	0.362173	1.0115
PPFIBP2	0	0.508614	0.426243	0.934856
PPIAL4A	0	-0.509774	-0.164253	-0.674027
PPOX	0	-0.377459	-0.414876	-0.792335
PPP1R16A	0	-0.284031	-0.582786	-0.866817
PPP2CA	0	-0.289008	-0.0764244	-0.365432
PPPDE1	0	-0.525367	-0.258528	-0.783895
PRCC	0	-0.492602	-0.323522	-0.816124
PRDX1	0	-0.336667	-0.194317	-0.530985
PRICKLE4	0	-0.500437	-0.247136	-0.747574
PRIM1	0	-0.693213	-0.579292	-1.27251
PRKAR2A	0	-0.256875	-0.329146	-0.586021
PRMT3	0	-0.509016	-0.31015	-0.819166
PROS1	0	0.280994	0.372842	0.653836
PROZ	0	1.11173	0.668169	1.7799
PRRC1	0	-0.35773	-0.16758	-0.52531
PRRG4	0	0.772554	0.104084	0.876638
PRSS8	0	0.913151	1.18338	2.09653
PSD4	0	0.745572	0.195736	0.941308
PSMA1	0	-0.339118	-0.160945	-0.500063
PSMA6	0	-0.340982	-0.121693	-0.462674
PSMB2	0	-0.420981	-0.140301	-0.561281
PSMB3	0	-0.328398	-0.100671	-0.42907
PSMB4	0	-0.707115	-0.272395	-0.97951
PSMB5	0	-0.389206	-0.193086	-0.582292
PSMC2	0	-0.432817	-0.199016	-0.631833
PSMC4	0	-0.88035	-0.356349	-1.2367
PSMD10	0	-0.603167	-0.316995	-0.920161
PSMD2	0	-0.443276	-0.149742	-0.593018
PSMD4	0	-0.62703	-0.473228	-1.10026
PSME3	0	-0.440108	-0.249392	-0.6895
PTCD1	0	-0.572825	-0.374709	-0.947534
PTMS	0	0.709767	0.294777	1.00454
PTPMT1	0	-0.219566	-0.216619	-0.436185
PUF60	0	-0.453148	-0.30286	-0.756008
PUS1	0	-0.472416	-0.140707	-0.613123
PUS7	0	-0.4755	-0.264145	-0.739646
RAB3IL1	0	0.519279	0.97224	1.49152
RAB7L1	0	-0.491596	-0.267191	-0.758788
RABEPK	0	-0.460927	-0.355464	-0.816391
RAMP1	0	-0.889367	-0.929622	-1.81899
RBM18	0	-0.431679	-0.347668	-0.779347
RBM45	0	-0.263983	-0.245373	-0.509356
RCL1	0	0.874461	0.716238	1.5907
RDH16	0	1.04674	1.39275	2.43949
RECK	0	0.206327	0.787975	0.994303
RHEB	0	-0.642334	-0.291545	-0.933879
RIC8A	0	-0.135493	-0.162899	-0.298393
RIOK2	0	-0.358402	-0.300737	-0.659139
RMI1	0	-0.559115	-0.442326	-1.00144
RN7SK	0	2.56928	0.0837533	2.65303
RNASEH2A	0	-1.07743	-0.518642	-1.59608
RND3	0	0.764024	1.0367	1.80072
RNF115	0	-0.422019	-0.16709	-0.58911
RNF165	0	1.3038	0.582495	1.8863
RNF187	0	-0.436423	-0.45151	-0.887933
RNF220	0	-0.393057	-0.31011	-0.703167
RNF4	0	-0.359987	-0.181689	-0.541677
RPL19	0	-0.255869	-0.0845064	-0.340376
RPL23AP7	0	-0.318647	-0.276803	-0.59545
RPL30	0	-0.314955	-0.182707	-0.497662
RPLP1	0	-0.214946	-0.100751	-0.315697
RPS14	0	-0.238792	-0.157784	-0.396576
RPS5	0	-0.386235	-0.177065	-0.5633
RPUSD1	0	-0.318181	-0.315427	-0.633608
RRP15	0	-0.484537	-0.371827	-0.856364
RUFY1	0	-0.342048	-0.304547	-0.646595
RUVBL1	0	-0.74488	-0.326096	-1.07098
S100A10	0	-0.716431	-0.258528	-0.974959
SAA4	0	0.661278	1.55011	2.21139
SAE1	0	-0.4642	-0.239356	-0.703557
SAMD11	0	0.777303	0.499738	1.27704
SAP130	0	-0.398376	-0.261922	-0.660299
SAP30L	0	-0.208756	-0.312159	-0.520915
SAT2	0	0.748538	0.29196	1.0405
SCAMP3	0	-0.703142	-0.406105	-1.10925
SCNM1	0	-0.641456	-0.380751	-1.02221
SCNN1A	0	0.62392	0.851363	1.47528
SDCCAG10	0	-0.401949	-0.26154	-0.663489
SERPINA10	0	0.663642	0.453662	1.1173
SERPINA11	0	0.655138	1.69683	2.35196
SERPINA4	0	1.08485	0.300612	1.38547
SERPINF2	0	0.672992	0.757214	1.43021
SESTD1	0	-0.58273	-0.433383	-1.01611
SF3A3	0	-0.186757	-0.258509	-0.445266
SF3B14	0	-0.375096	-0.228069	-0.603165
SF3B4	0	-0.691984	-0.341116	-1.0331
SHBG	0	1.34224	1.49775	2.83998
SHFM1	0	-0.342421	-0.271339	-0.61376
SHQ1	0	-0.431703	-0.240908	-0.672611
SIK3	0	0.291271	0.224106	0.515377
SLBP	0	-0.374493	-0.27727	-0.651763
SLC19A3	0	0.881915	0.749173	1.63109
SLC25A18	0	0.788576	1.08028	1.86886
SLC25A20	0	0.483561	0.152721	0.636282
SLC25A39	0	-0.303373	-0.271646	-0.575019
SLC26A6	0	-0.663932	-0.649231	-1.31316
SLC30A5	0	-0.211533	-0.221599	-0.433132
SLC30A9	0	0.286719	0.252334	0.539053
SLC31A1	0	0.429221	0.148015	0.577237
SLC38A2	0	0.4449	0.730517	1.17542
SLC39A1	0	-0.504691	-0.223681	-0.728373
SLC39A14	0	0.438777	0.442779	0.881555
SLC39A3	0	-0.353568	-0.244196	-0.597764
SLC6A16	0	0.892499	0.62064	1.51314
SMARCA4	0	-0.252357	-0.242046	-0.494403
SMARCAL1	0	-0.28697	-0.30998	-0.59695
SMG5	0	-0.699237	-0.340488	-1.03972
SMPD1	0	0.599005	0.237017	0.836022
SNAPC2	0	-0.384684	-0.237262	-0.621945
SNAPIN	0	-0.182977	-0.318325	-0.501302
SNORA62	0	0.725077	0.254568	0.979645
SNRPB	0	-0.502813	-0.167067	-0.66988
SNX17	0	-0.228792	-0.116366	-0.345159
SNX27	0	-0.650942	-0.317306	-0.968248
SOX13	0	-0.313137	-0.326244	-0.639382
SPAG7	0	0.349797	0.228269	0.578066
SPCS1	0	-0.289966	-0.19068	-0.480646
SPP2	0	1.26774	1.6159	2.88365
SPRY2	0	0.457902	0.563305	1.02121
SPRYD4	0	0.702499	0.551312	1.25381
SQSTM1	0	-0.635283	-0.203519	-0.838803
SR140	0	-0.414	-0.245551	-0.659551
SRD5A1	0	0.8756	0.301348	1.17695
SSR2	0	-0.683324	-0.41911	-1.10243
STAM	0	-0.465015	-0.253559	-0.718574
STK40	0	0.371286	0.336679	0.707965
STRA13	0	-0.601699	-0.469497	-1.0712
STRBP	0	-0.456109	-0.341246	-0.797355
STT3B	0	-0.471569	-0.364764	-0.836333
STXBP6	0	-1.27169	-0.469435	-1.74112
SUV39H1	0	-0.383808	-0.483209	-0.867017
SYPL1	0	-0.51001	-0.185921	-0.695931
TAF12	0	-0.338794	-0.358565	-0.697359
TAF2	0	-0.5475	-0.231789	-0.779289
TAF4	0	-0.319845	-0.0631277	-0.382973
TAPT1	0	0.702231	0.156101	0.858332
TAX1BP1	0	-0.421307	-0.235298	-0.656605
TBCE	0	-0.704103	-0.50773	-1.21183
TBL2	0	-0.382353	-0.239515	-0.621868
TCEB1	0	-0.495447	-0.266785	-0.762232
TDO2	0	0.736562	1.09846	1.83503
TEK	0	0.417236	1.31497	1.7322
TFG	0	-0.286653	-0.193839	-0.480493
THOC4	0	-0.754686	-0.27985	-1.03454
THOC6	0	-0.511179	-0.266745	-0.777924
TIAF1	0	0.516722	0.170821	0.687542
TIGD5	0	-0.841357	-0.564435	-1.40579
TIMELESS	0	-0.464058	-0.278542	-0.7426
TINF2	0	-0.491553	-0.205669	-0.697222
TIPRL	0	-0.517336	-0.272833	-0.790169
TMCO1	0	-0.484	-0.243431	-0.727431
TMEM101	0	-0.132356	-0.405663	-0.538019
TMEM115	0	-0.17711	-0.264503	-0.441613
TMEM14C	0	-0.335229	-0.162163	-0.497391
TMEM199	0	-0.533265	-0.277422	-0.810686
TMEM209	0	-0.500892	-0.273952	-0.774845
TMEM26	0	0.779059	0.541218	1.32028
TMEM27	0	0.795724	1.39117	2.18689
TMEM30A	0	0.412457	0.153943	0.5664
TMEM30B	0	0.614335	0.654342	1.26868
TMEM38B	0	-0.599501	-0.523383	-1.12288
TMEM86B	0	0.958578	0.444557	1.40313
TMEM9	0	-0.379537	-0.313486	-0.693023
TMEM98	0	-0.492689	-0.445125	-0.937813
TOMM20	0	-0.45595	-0.265854	-0.721805
TOMM40	0	-0.548918	-0.274083	-0.823
TP53BP2	0	-0.703919	-0.441747	-1.14567
TPR	0	0.484211	1.04317	1.52738
TRIB1	0	0.399863	0.822776	1.22264
TRIM24	0	-0.351963	-0.458709	-0.810672
TRIM27	0	-0.487274	-0.166211	-0.653485
TRMT112	0	-0.525312	-0.315583	-0.840895
TRRAP	0	-0.413389	-0.167507	-0.580896
TSGA14	0	-0.837629	-0.251413	-1.08904
TSNAX	0	-0.43893	-0.377829	-0.816758
TSPAN7	0	0.652987	0.806984	1.45997
TSPAN9	0	0.448819	0.184803	0.633622
TTC19	0	0.447911	0.279721	0.727632
TTC27	0	-0.310811	-0.205545	-0.516356
TTC9C	0	-0.519817	-0.241379	-0.761196
TTL	0	-0.402048	-0.304574	-0.706622
TUBA1B	0	-0.564095	-0.117321	-0.681416
TXN	0	-0.547159	-0.262157	-0.809316
TXNRD1	0	-1.24706	-0.438531	-1.68559
UBE3C	0	-0.310321	-0.155279	-0.4656
UCK2	0	-0.978522	-0.490193	-1.46872
UEVLD	0	-0.653354	-0.279546	-0.9329
UFC1	0	-0.359553	-0.137459	-0.497012
UGP2	0	0.474448	0.425664	0.900112
USP3	0	-0.389145	-0.101963	-0.491108
UTP14A	0	-0.52262	-0.239054	-0.761674
UTP6	0	-0.272818	-0.205945	-0.478763
VAMP2	0	0.546377	0.221251	0.767628
VIPR1	0	1.67549	1.33158	3.00707
VPS45	0	-0.545841	-0.257294	-0.803135
VPS72	0	-0.606299	-0.396313	-1.00261
WDR12	0	-0.513663	-0.371273	-0.884936
WDR53	0	-0.240171	-0.538262	-0.778433
WDR55	0	-0.473263	-0.248258	-0.721522
WDR67	0	-0.908	-0.287133	-1.19513
WDR72	0	0.632537	1.26616	1.8987
YIF1B	0	-0.297057	-0.360488	-0.657544
YWHAG	0	-0.357409	-0.135868	-0.493277
ZBTB45	0	-0.53155	-0.153883	-0.685432
ZC3H10	0	-0.123721	-0.375751	-0.499472
ZC3HC1	0	-0.167777	-0.207518	-0.375295
ZCCHC24	0	0.647729	0.384246	1.03197
ZFPL1	0	-0.410688	-0.344038	-0.754727
ZMYND19	0	-0.488048	-0.28392	-0.771968
ZNF207	0	-0.336434	-0.122252	-0.458686
ZNF252	0	-0.221729	-0.40891	-0.630639
ZNF280C	0	-0.557893	-0.233806	-0.791698
ZNF282	0	-0.193043	-0.414555	-0.607599
ZNF696	0	-0.420964	-0.304326	-0.725291
ZNF746	0	-0.582629	-0.258968	-0.841597
ZNF777	0	-0.246752	-0.346961	-0.593712
ZSCAN2	0	-0.323374	-0.453669	-0.777043
AARS2	0.0001	-0.414713	-0.357818	-0.772531
ABHD14B	0.0001	0.563069	0.267496	0.830565
ABHD4	0.0001	-0.497442	-0.527382	-1.02482
ACAP2	0.0001	-0.375858	-0.284313	-0.660171
ACSM5	0.0001	0.850219	0.607832	1.45805
ADAMTSL2	0.0001	0.913126	1.54108	2.45421
ADSS	0.0001	-0.423636	-0.0670151	-0.490652
AFAR3	0.0001	0.983781	0.408107	1.39189
AGBL5	0.0001	-0.264169	-0.402045	-0.666214
AGXT	0.0001	0.504263	0.672884	1.17715
AGXT2	0.0001	0.931581	0.375579	1.30716
AKR1B10	0.0001	-1.94745	-0.635971	-2.58342
AKR1D1	0.0001	0.365801	0.260485	0.626286
ALG13	0.0001	-0.421604	-0.350884	-0.772488
ALKBH6	0.0001	-0.340594	-0.320461	-0.661054
ALMS1	0.0001	-0.402947	-0.222217	-0.625164
ANK3	0.0001	0.328361	0.643867	0.972228
APEX1	0.0001	-0.324009	-0.203983	-0.527992
APEX2	0.0001	-0.397539	-0.250795	-0.648334
APH1A	0.0001	-0.3428	-0.169914	-0.512714
APOA1	0.0001	0.0961833	0.720524	0.816707
AQP7P1	0.0001	0.771987	0.428277	1.20026
ARHGEF12	0.0001	0.476619	0.184922	0.661541
ARPP19	0.0001	-0.423021	-0.123169	-0.54619
ARRB1	0.0001	0.501539	0.504898	1.00644
ASGR1	0.0001	0.322053	0.426123	0.748176
ASXL2	0.0001	-0.317787	-0.121591	-0.439378
ATP6V1H	0.0001	-0.388236	-0.201965	-0.590201
AURKA	0.0001	-1.35822	-0.635853	-1.99407
AVL9	0.0001	-0.54754	-0.444731	-0.992271
B4GALT3	0.0001	-0.382047	-0.22502	-0.607067
BANF1	0.0001	-0.263995	-0.148315	-0.41231
BAT2D1	0.0001	-0.543408	-0.0990579	-0.642466
BOP1	0.0001	-0.67777	-0.381514	-1.05928
BRF2	0.0001	-0.330137	-0.452245	-0.782382
BUB3	0.0001	-0.263988	-0.147013	-0.411001
C14orf159	0.0001	0.338257	0.239576	0.577833
C16orf91	0.0001	-0.312029	-0.206826	-0.518856
C17orf37	0.0001	-0.385811	-0.405874	-0.791685
C1orf55	0.0001	-0.548293	-0.163393	-0.711685
C20orf3	0.0001	0.339993	0.44138	0.781373
C20orf72	0.0001	-0.286335	-0.14962	-0.435955
C2orf28	0.0001	-0.215283	-0.13324	-0.348523
C6orf125	0.0001	-0.449785	-0.289635	-0.73942
C7orf49	0.0001	-0.705244	-0.20568	-0.910924
C9orf123	0.0001	0.705546	0.363266	1.06881
C9orf85	0.0001	-0.181306	-0.295106	-0.476412
CCDC127	0.0001	-0.203068	-0.384154	-0.587222
CCDC21	0.0001	-0.736118	-0.53855	-1.27467
CCDC72	0.0001	-0.19674	-0.149429	-0.346169
CCDC90B	0.0001	0.289135	0.162213	0.451348
CCNF	0.0001	-0.647264	-0.514619	-1.16188
CCRN4L	0.0001	0.718422	1.01039	1.72881
CDC23	0.0001	-0.20609	-0.240301	-0.446391
CDC42EP4	0.0001	-0.302222	-0.284829	-0.587051
CDK7	0.0001	-0.312399	-0.171804	-0.484202
CFL1	0.0001	-0.416575	-0.103182	-0.519758
CHMP2A	0.0001	-0.191728	-0.196048	-0.387776
CHMP6	0.0001	-0.208474	-0.314861	-0.523335
CLDN15	0.0001	-0.750545	-0.62436	-1.37491
CNIH4	0.0001	-0.695709	-0.278607	-0.974316
COG1	0.0001	-0.47947	-0.166443	-0.645914
COG2	0.0001	-0.492209	-0.242514	-0.734723
COMMD2	0.0001	-0.604825	-0.20329	-0.808115
COPG2	0.0001	-0.272694	-0.356564	-0.629257
COX6B1	0.0001	-0.274769	-0.13029	-0.40506
CSTB	0.0001	-0.537803	-0.222631	-0.760434
CSTF2	0.0001	-0.444711	-0.421916	-0.866627
CYB561D2	0.0001	-0.261829	-0.156359	-0.418188
CYP39A1	0.0001	1.2185	0.720141	1.93864
CYP4V2	0.0001	0.899713	0.548385	1.4481
DARS2	0.0001	-0.617603	-0.291959	-0.909561
DDX39	0.0001	-0.6541	-0.174214	-0.828314
DDX54	0.0001	-0.266483	-0.392101	-0.658584
DHRS1	0.0001	0.80288	0.338602	1.14148
DNAJC13	0.0001	-0.260568	-0.295197	-0.555765
DNAJC14	0.0001	-0.38734	-0.241723	-0.629063
DNCL1	0.0001	-0.393972	-0.0883068	-0.482279
DNM1L	0.0001	-0.447959	-0.131903	-0.579862
DPF2	0.0001	-0.167001	-0.276703	-0.443704
DPY30	0.0001	-0.218304	-0.308709	-0.527013
DUSP2	0.0001	0.512709	0.456761	0.96947
EIF2B1	0.0001	-0.260621	-0.122453	-0.383075
EIF2B2	0.0001	-0.309398	-0.217504	-0.526902
EIF2B4	0.0001	-0.236129	-0.256994	-0.493123
ELOVL5	0.0001	-0.408781	-0.303557	-0.712338
ENG	0.0001	0.515234	1.13817	1.65341
ETS2	0.0001	0.352012	0.564264	0.916276
EVI5L	0.0001	-0.368705	-0.251507	-0.620212
EXOSC2	0.0001	-0.256219	-0.36437	-0.62059
FAM125A	0.0001	-0.227928	-0.227317	-0.455245
FAM131A	0.0001	-0.391988	-0.246531	-0.638519
FAM86B1	0.0001	-0.312847	-0.387356	-0.700203
FCGRT	0.0001	0.309275	0.23982	0.549095
FEN1	0.0001	-0.60228	-0.405222	-1.0075
FGG	0.0001	0.236903	0.318809	0.555712
FLJ20699	0.0001	0.457874	0.336949	0.794823
FOXO1	0.0001	0.493201	0.521885	1.01509
FRS3	0.0001	-0.294037	-0.316316	-0.610352
FTHL12	0.0001	-0.270857	-0.261584	-0.532442
FTSJ3	0.0001	-0.256625	-0.312374	-0.568999
FXYD1	0.0001	1.26299	1.06895	2.33194
FXYD6	0.0001	0.37061	0.465061	0.835671
GCH1	0.0001	0.679685	0.448885	1.12857
GLOD4	0.0001	0.259843	0.187643	0.447486
GLYCTK	0.0001	0.692272	0.506629	1.1989
GMFB	0.0001	-0.383085	-0.1411	-0.524185
GPN2	0.0001	-0.242675	-0.422516	-0.665192
GRPEL2	0.0001	-0.21963	-0.216726	-0.436356
HDAC8	0.0001	-0.320375	-0.363227	-0.683602
HEXB	0.0001	-0.270339	-0.162171	-0.432511
HMGB1	0.0001	0.441247	0.358695	0.799943
HMGCS2	0.0001	0.344183	0.729385	1.07357
HNF4A	0.0001	-0.0753666	-0.672542	-0.747908
HNRNPAB	0.0001	-0.412502	0.00402804	-0.408474
HNRNPR	0.0001	-0.367197	-0.167859	-0.535056
HSCB	0.0001	0.464107	0.167015	0.631122
HSF2	0.0001	-0.417775	-0.273089	-0.690865
IDE	0.0001	-0.492638	-0.242797	-0.735435
IGFBP3	0.0001	0.677944	1.33833	2.01627
IMPDH2	0.0001	-0.43027	-0.208197	-0.638467
INMT	0.0001	1.2142	1.16411	2.37831
INTS2	0.0001	-0.578355	-0.182763	-0.761118
INTS7	0.0001	-0.681079	-0.196629	-0.877708
IRF2BP2	0.0001	-0.397036	-0.168938	-0.565974
IRX3	0.0001	-1.32704	-1.00274	-2.32978
JDP2	0.0001	0.451268	0.218678	0.669946
KDSR	0.0001	0.715367	0.34185	1.05722
KIAA0664	0.0001	0.508469	0.269527	0.777996
KIAA1522	0.0001	-0.451452	-0.278698	-0.73015
KIAA1671	0.0001	0.292286	0.419576	0.711863
KIF5B	0.0001	-0.444102	-0.364455	-0.808557
LCMT1	0.0001	-0.367052	-0.0360023	-0.403054
LIPG	0.0001	0.63705	0.292652	0.929702
LOC100008589	0.0001	0.530215	0.00337382	0.533589
LOC100128266	0.0001	-0.675673	-0.169071	-0.844744
LOC100129027	0.0001	0.657212	0.545609	1.20282
LOC100130553	0.0001	-0.227911	-0.0687094	-0.29662
LOC100130835	0.0001	0.747179	0.271847	1.01903
LOC100132394	0.0001	0.628339	-0.0353531	0.592986
LOC128192	0.0001	-0.517845	-0.358884	-0.876729
LOC146909	0.0001	-0.382168	-0.572146	-0.954314
LOC286444	0.0001	-0.502336	-0.13511	-0.637446
LOC392871	0.0001	0.652773	0.704954	1.35773
LOC402112	0.0001	-0.460536	-0.158723	-0.619259
LOC402175	0.0001	-0.319003	-0.205949	-0.524953
LOC441714	0.0001	-0.496929	-0.52348	-1.02041
LOC441876	0.0001	-0.262625	-0.0274692	-0.290094
LOC642255	0.0001	-0.602801	-0.375364	-0.978164
LOC645317	0.0001	-0.0703629	-0.210761	-0.281124
LOC646785	0.0001	-0.524785	-0.187793	-0.712578
LOC648927	0.0001	-0.381737	-0.141652	-0.523388
LOC652481	0.0001	-0.400843	-0.285999	-0.686842
LOC653566	0.0001	-0.240826	-0.223441	-0.464267
LOC653631	0.0001	-0.440901	-0.330022	-0.770923
LOC653778	0.0001	0.937712	0.141483	1.07919
LOC727899	0.0001	0.813289	0.181343	0.994632
LOC728576	0.0001	-0.28435	-0.0417257	-0.326075
LOC728666	0.0001	-0.336335	-0.240011	-0.576346
LOC729768	0.0001	-0.332958	-0.15317	-0.486128
LOC730246	0.0001	-0.439102	-0.0812573	-0.52036
LPHN2	0.0001	0.691008	0.498432	1.18944
LSM4	0.0001	-0.335421	-0.288411	-0.623832
LYVE1	0.0001	1.12084	1.35626	2.4771
MAP1S	0.0001	-0.413507	-0.19468	-0.608188
MAP2K1	0.0001	0.338299	0.256097	0.594396
MCCC1	0.0001	0.331351	0.18319	0.514541
MDH2	0.0001	-0.238586	-0.119283	-0.357868
MEA1	0.0001	-0.369684	-0.247498	-0.617181
MED19	0.0001	-0.113505	-0.278898	-0.392402
MED25	0.0001	-0.100634	-0.360964	-0.461598
MED29	0.0001	-0.17381	-0.21206	-0.38587
MED7	0.0001	-0.280426	-0.211033	-0.491459
MFAP1	0.0001	-0.247061	-0.181086	-0.428148
MLH1	0.0001	-0.242984	-0.150106	-0.39309
MRPL45	0.0001	-0.0870926	-0.264625	-0.351718
MRPL9	0.0001	-0.462676	-0.31828	-0.780956
MRPS10	0.0001	-0.27189	-0.197576	-0.469466
MT1E	0.0001	0.703478	0.955384	1.65886
MT2A	0.0001	0.569352	1.1035	1.67285
MYD88	0.0001	0.33207	0.253224	0.585294
MYO7A	0.0001	0.572158	0.302914	0.875072
NAB2	0.0001	0.471602	0.166325	0.637927
NBPF14	0.0001	0.587914	0.366691	0.954605
NDRG2	0.0001	0.862986	0.46265	1.32564
NENF	0.0001	-0.336764	-0.306267	-0.643031
NIF3L1	0.0001	-0.282829	-0.123016	-0.405845
NKIRAS2	0.0001	-0.223732	-0.331456	-0.555187
NME2	0.0001	-0.138614	-0.266841	-0.405455
NR1H4	0.0001	0.186174	0.352033	0.538207
NRBF2	0.0001	0.383899	0.182596	0.566494
NRD1	0.0001	-0.232335	-0.185671	-0.418006
NUP107	0.0001	-0.4726	-0.106638	-0.579238
NUP133	0.0001	-0.287509	-0.306428	-0.593937
NUSAP1	0.0001	-0.950181	-0.500784	-1.45097
OGDHL	0.0001	1.17241	0.248616	1.42103
OSGEPL1	0.0001	-0.408184	-0.399664	-0.807848
OTUD6B	0.0001	-0.640899	-0.286363	-0.927261
PANX2	0.0001	-0.577989	-0.495938	-1.07393
PCGF1	0.0001	-0.189187	-0.381806	-0.570993
PDE12	0.0001	-0.37949	-0.121508	-0.500997
PHKA2	0.0001	0.514048	0.130669	0.644717
PHLDB2	0.0001	0.480408	0.249518	0.729926
PIGU	0.0001	-0.267753	-0.29207	-0.559823
PLA2G15	0.0001	0.426081	0.172452	0.598533
PLA2G16	0.0001	1.28133	0.828828	2.11016
PLCG2	0.0001	0.346641	0.412194	0.758835
PLEKHA3	0.0001	-0.39198	-0.303285	-0.695265
PLEKHA4	0.0001	0.644894	0.580059	1.22495
PLG	0.0001	0.47899	0.988384	1.46737
PLRG1	0.0001	-0.29524	-0.157981	-0.453221
PMF1	0.0001	-0.230022	-0.424381	-0.654403
PMPCA	0.0001	0.457709	0.290854	0.748563
PMVK	0.0001	-0.289951	-0.331692	-0.621643
PNO1	0.0001	-0.445484	-0.118742	-0.564226
POLR3C	0.0001	-0.261267	-0.240893	-0.50216
POLR3F	0.0001	-0.249562	-0.214105	-0.463668
PON3	0.0001	0.479988	0.779227	1.25921
PPAT	0.0001	-0.344737	-0.280807	-0.625544
PPIA	0.0001	-0.406076	-0.417994	-0.82407
PQBP1	0.0001	-0.382082	-0.354248	-0.73633
PRC1	0.0001	-1.50818	-0.686889	-2.19507
PRKDC	0.0001	-0.618389	-0.290689	-0.909078
PWP1	0.0001	-0.242502	-0.10749	-0.349991
QSOX2	0.0001	-0.506415	-0.117069	-0.623483
RAB26	0.0001	1.08981	0.195649	1.28546
RABGGTB	0.0001	-0.231222	-0.180273	-0.411495
RAG1AP1	0.0001	-0.441679	-0.412071	-0.85375
RAMP3	0.0001	0.64967	0.990299	1.63997
RASSF4	0.0001	-0.502072	-0.160706	-0.662778
RB1CC1	0.0001	-0.423614	-0.199737	-0.62335
RBBP5	0.0001	-0.548873	-0.407291	-0.956164
RFC1	0.0001	-0.111775	-0.336688	-0.448463
RFC4	0.0001	-0.854018	-0.394068	-1.24809
RFWD3	0.0001	-0.362374	-0.207282	-0.569656
RFX5	0.0001	-0.529406	-0.220444	-0.749851
RFXANK	0.0001	-0.309414	-0.276467	-0.585881
RHOB	0.0001	0.450866	0.51504	0.965906
RHOC	0.0001	-0.298377	-0.158017	-0.456394
RNPEP	0.0001	-0.372063	-0.298072	-0.670135
ROBO4	0.0001	0.326839	0.553123	0.879962
RPP21	0.0001	-0.377612	-0.170073	-0.547685
RPS16	0.0001	-0.0517774	-0.0898994	-0.141677
RQCD1	0.0001	-0.617259	-0.373797	-0.991056
RRS1	0.0001	-1.04272	-0.38598	-1.4287
RUNDC2C	0.0001	0.898864	-0.00496357	0.8939
RUVBL2	0.0001	-0.225932	-0.292291	-0.518223
RXRA	0.0001	0.526216	0.168606	0.694822
SETMAR	0.0001	-0.229273	-0.311784	-0.541057
SF3A2	0.0001	-0.235527	-0.275285	-0.510812
SH3YL1	0.0001	0.856766	0.882677	1.73944
SIK1	0.0001	0.763962	1.06748	1.83144
SIP1	0.0001	-0.394041	-0.386643	-0.780685
SKIV2L2	0.0001	-0.2345	-0.216019	-0.450519
SLC22A5	0.0001	-0.410891	-0.245882	-0.656773
SLC27A5	0.0001	0.898746	0.761062	1.65981
SLC30A10	0.0001	-0.179988	-0.635212	-0.815199
SLC3A2	0.0001	-0.2247	-0.284187	-0.508887
SND1	0.0001	-0.310606	-0.198481	-0.509088
SNRK	0.0001	0.181215	0.321094	0.502309
SNRPC	0.0001	-0.481116	-0.245696	-0.726812
SOCS2	0.0001	0.750724	1.04255	1.79327
SPATS2	0.0001	-0.941648	-0.2869	-1.22855
SRP14P1	0.0001	-0.299918	-0.1508	-0.450718
SRPK2	0.0001	-0.240142	-0.580585	-0.820728
ST6GALNAC6	0.0001	0.497316	0.250497	0.747813
STT3A	0.0001	-0.326924	-0.201335	-0.528259
SYNJ2BP	0.0001	0.48595	0.171412	0.657363
TBCA	0.0001	-0.306377	-0.172056	-0.478433
TCEA1	0.0001	-0.197998	-0.447927	-0.645925
TCFL5	0.0001	-0.219529	-0.466418	-0.685947
TFB2M	0.0001	-0.330017	-0.22918	-0.559196
TGDS	0.0001	0.430127	0.36673	0.796857
TGFBR3	0.0001	0.458479	0.491603	0.950082
TH1L	0.0001	-0.173908	-0.193228	-0.367136
TK1	0.0001	-0.865626	-0.758566	-1.62419
TKT	0.0001	-0.840989	-0.426296	-1.26729
TMEM167B	0.0001	-0.251119	-0.18674	-0.43786
TMEM183A	0.0001	-0.230243	-0.165949	-0.396191
TMEM183B	0.0001	-0.203954	-0.219604	-0.423558
TMEM185B	0.0001	-0.465757	-0.149657	-0.615415
TMEM66	0.0001	0.304313	0.18689	0.491203
TMEM79	0.0001	-0.317295	-0.538028	-0.855322
TOMM6	0.0001	-0.408425	-0.182432	-0.590857
TRIP4	0.0001	-0.364472	-0.107814	-0.472286
TTC5	0.0001	-0.254388	-0.261725	-0.516114
TUBA1C	0.0001	-0.708871	-0.171572	-0.880444
TWISTNB	0.0001	-0.432971	-0.281308	-0.714279
TXNDC11	0.0001	0.302691	0.252039	0.55473
UBE2M	0.0001	-0.328666	-0.180906	-0.509573
UBQLN1	0.0001	-0.194259	-0.154548	-0.348806
UNC50	0.0001	-0.319448	-0.0560688	-0.375516
UROC1	0.0001	0.709477	0.319596	1.02907
UTP18	0.0001	-0.498941	-0.244218	-0.743158
VAMP7	0.0001	-0.385616	-0.246834	-0.632449
VPS16	0.0001	-0.151628	-0.204708	-0.356335
WDR51A	0.0001	-0.435927	-0.45808	-0.894007
WDR8	0.0001	-0.280538	-0.205714	-0.486252
XPA	0.0001	0.559347	-0.020607	0.53874
XPR1	0.0001	-0.852664	-0.202686	-1.05535
YME1L1	0.0001	-0.38064	-0.293813	-0.674453
ZFP36	0.0001	0.36398	0.909734	1.27371
ZFR	0.0001	-0.211672	-0.144503	-0.356174
ZNF18	0.0001	0.614328	0.10643	0.720758
ZNF3	0.0001	-0.194746	-0.442316	-0.637062
ZNF434	0.0001	-0.251529	-0.15916	-0.410689
ZNF668	0.0001	-0.435208	-0.223546	-0.658754
ZNF860	0.0001	0.917263	0.203062	1.12032
ZNRD1	0.0001	-0.20782	-0.305061	-0.51288
ABCA9	0.0002	0.817794	0.287126	1.10492
ABCC6P2	0.0002	-0.221041	-0.54931	-0.77035
ACAA2	0.0002	0.59257	0.392788	0.985358
ACBD3	0.0002	-0.454975	-0.120879	-0.575854
ACOT8	0.0002	-0.322876	-0.394001	-0.716877
ADH4	0.0002	0.717814	0.814526	1.53234
AGPAT6	0.0002	-0.246979	-0.591757	-0.838736
AGTR1	0.0002	0.50545	0.594834	1.10028
AHSA1	0.0002	-0.446323	-0.0395496	-0.485873
AKR1C4	0.0002	-0.320315	-0.225892	-0.546208
ALG1	0.0002	-0.505781	-0.309206	-0.814986
ANKRD29	0.0002	-0.849463	-0.439375	-1.28884
ANKS1A	0.0002	0.295682	0.26914	0.564822
APOA5	0.0002	1.12246	0.683688	1.80615
ARV1	0.0002	-0.286108	-0.374953	-0.661061
ATP2A2	0.0002	-0.398858	-0.0794501	-0.478308
ATP5J2	0.0002	-0.298607	-0.191132	-0.489739
BCL2L12	0.0002	-0.317405	-0.293719	-0.611124
C10orf35	0.0002	-0.516321	-0.453938	-0.970259
C11orf74	0.0002	-0.129802	-0.305446	-0.435248
C17orf61	0.0002	0.409581	0.104036	0.513617
C1orf163	0.0002	-0.35391	-0.321372	-0.675282
C1orf43	0.0002	-0.173333	-0.245161	-0.418494
C1orf51	0.0002	-0.563916	-0.988021	-1.55194
C6orf153	0.0002	-0.377271	-0.15863	-0.535901
C7orf42	0.0002	-0.430572	-0.119124	-0.549696
C9orf90	0.0002	-0.269574	-0.327077	-0.59665
CCT2	0.0002	-0.443752	-0.23241	-0.676162
CENTA1	0.0002	0.642093	1.35903	2.00113
CHRD	0.0002	0.693424	0.531079	1.2245
CLP1	0.0002	-0.24912	-0.233697	-0.482818
COPE	0.0002	-0.364764	-0.111462	-0.476226
CPS1	0.0002	0.569055	0.865348	1.4344
CTTN	0.0002	-0.19173	-0.196548	-0.388277
CYP2C9	0.0002	1.02708	0.836909	1.86398
DBT	0.0002	0.54212	0.108145	0.650264
DCTN2	0.0002	-0.291077	-0.146239	-0.437315
DCUN1D3	0.0002	0.378147	0.434977	0.813123
DDB2	0.0002	0.417059	0.462286	0.879344
DDX56	0.0002	-0.202655	-0.200848	-0.403503
DPH2	0.0002	-0.571534	-0.177694	-0.749228
DUSP6	0.0002	0.410115	0.714903	1.12502
DYNLL1	0.0002	-0.440787	-0.131752	-0.572538
ECHDC2	0.0002	0.470585	0.289677	0.760262
EPAS1	0.0002	0.228522	0.396635	0.625157
EPN2	0.0002	0.387277	0.188182	0.575459
FAM46A	0.0002	0.362566	0.592817	0.955383
FAM50A	0.0002	-0.479568	-0.280149	-0.759717
FGB	0.0002	0.161083	0.35436	0.515443
FLAD1	0.0002	-0.411912	-0.261911	-0.673824
FN3KRP	0.0002	-0.250449	-0.325165	-0.575614
FOXD2	0.0002	-0.263563	-0.592121	-0.855684
GCDH	0.0002	0.660061	0.321703	0.981764
GCGR	0.0002	0.862168	1.10258	1.96475
GLYATL1	0.0002	1.24967	0.463948	1.71361
GPR128	0.0002	1.44524	1.24203	2.68727
GPT	0.0002	0.901025	0.666229	1.56725
GRN	0.0002	-0.507527	-0.0999073	-0.607434
GTF2H3	0.0002	-0.188278	-0.325866	-0.514145
GTPBP4	0.0002	-0.406282	-0.0959756	-0.502258
HLTF	0.0002	-0.452591	-0.306565	-0.759156
HTRA2	0.0002	-0.148939	-0.256626	-0.405564
IGFBP1	0.0002	0.405322	0.919383	1.32471
INTS6	0.0002	0.248948	0.403895	0.652843
JCLN	0.0002	1.42297	0.555563	1.97853
JUNB	0.0002	0.66085	0.990685	1.65153
KDM5B	0.0002	-0.400077	-0.225796	-0.625873
KIAA0182	0.0002	0.27834	0.313004	0.591344
KLHL28	0.0002	0.595833	0.109881	0.705714
LGTN	0.0002	-0.262563	-0.274703	-0.537266
LOC100128410	0.0002	-0.448804	-0.143808	-0.592612
LOC100129141	0.0002	0.0514378	0.177835	0.229272
LOC100133273	0.0002	0.126234	0.246623	0.372857
LOC124512	0.0002	-0.221399	-0.216504	-0.437903
LOC143941	0.0002	1.22804	0.5056	1.73364
LOC146177	0.0002	0.48833	0.191765	0.680095
LOC148430	0.0002	-0.364366	-0.0977122	-0.462078
LOC285095	0.0002	-0.323179	-0.781657	-1.10484
LOC343184	0.0002	-0.231463	-0.0641589	-0.295622
LOC347376	0.0002	-0.500902	-0.323991	-0.824894
LOC374395	0.0002	-0.183036	-0.113868	-0.296904
LOC388654	0.0002	-0.482502	-0.234892	-0.717394
LOC440928	0.0002	-0.829336	-0.703529	-1.53286
LOC642897	0.0002	-0.317187	-0.340412	-0.657599
LOC643668	0.0002	-0.433171	-0.305118	-0.738289
LOC644774	0.0002	-0.653622	-0.26972	-0.923342
LOC649553	0.0002	-0.685973	-0.217538	-0.903511
LOC654103	0.0002	0.835408	0.16487	1.00028
LOC729102	0.0002	-0.382173	-0.181374	-0.563547
LRRC14	0.0002	-0.568406	-0.387658	-0.956065
LRRC8D	0.0002	-0.313367	-0.267074	-0.580442
MAP4K3	0.0002	-0.170132	-0.326889	-0.497022
MAPKAPK5	0.0002	-0.315196	-0.0424677	-0.357663
MED8	0.0002	-0.379549	-0.25507	-0.63462
MFSD5	0.0002	-0.324287	-0.210737	-0.535025
MIF4GD	0.0002	-0.275268	-0.183443	-0.458711
MORF4L2	0.0002	-0.505122	-0.191646	-0.696768
MSTO1	0.0002	-0.527725	-0.242657	-0.770382
MTE	0.0002	1.10161	1.46662	2.56823
MTHFD2L	0.0002	0.522965	0.320737	0.843702
NARS	0.0002	-0.3578	-0.10449	-0.462289
NCKIPSD	0.0002	-0.290663	-0.366612	-0.657275
NDEL1	0.0002	0.387017	0.455866	0.842884
NDUFAF2	0.0002	-0.302602	-0.227656	-0.530258
NDUFV3	0.0002	-0.162769	-0.453773	-0.616542
NEU1	0.0002	-0.704492	-0.354811	-1.0593
NGDN	0.0002	-0.299476	-0.177396	-0.476872
NPM3	0.0002	-0.261891	-0.437469	-0.69936
OXER1	0.0002	1.19647	0.213388	1.40986
PDCD6	0.0002	-0.320795	-0.164552	-0.485347
PDCL3	0.0002	-0.45478	-0.114483	-0.569263
PIK3R2	0.0002	-0.422118	-0.175985	-0.598103
PITPNC1	0.0002	-0.378556	-0.562831	-0.941387
PLXNB1	0.0002	0.473925	0.340973	0.814898
POGK	0.0002	-0.557014	-0.103555	-0.660569
POLA2	0.0002	-0.586326	-0.301492	-0.887818
POLR2B	0.0002	-0.372098	-0.0612206	-0.433318
POLR2H	0.0002	-0.23306	-0.0735399	-0.3066
POLR2J2	0.0002	-0.417937	-0.516909	-0.934846
PPP1CC	0.0002	-0.374389	-0.0729994	-0.447388
PRPF6	0.0002	-0.0796407	-0.386039	-0.46568
PRRG2	0.0002	0.775587	0.949994	1.72558
PSMD3	0.0002	-0.333838	-0.172981	-0.506818
PTGES2	0.0002	-0.276823	-0.236562	-0.513385
PTRH2	0.0002	-0.331544	-0.22303	-0.554573
RAB11FIP2	0.0002	-0.371619	-0.286625	-0.658243
RAB33B	0.0002	0.577834	0.279829	0.857662
RAD51C	0.0002	-0.298678	-0.337625	-0.636302
RAP2A	0.0002	-0.763336	-0.00272991	-0.766066
RARS	0.0002	-0.11871	-0.155303	-0.274013
RFESD	0.0002	-0.258163	-0.592705	-0.850868
RNF103	0.0002	-0.326389	-0.183231	-0.50962
SAP18	0.0002	0.553054	0.227839	0.780893
SAT1	0.0002	0.184278	0.329715	0.513993
SDCBP	0.0002	-0.507128	-0.249622	-0.75675
SEC13	0.0002	-0.318173	-0.247649	-0.565821
SEC14L4	0.0002	1.0151	0.336739	1.35184
SEC23B	0.0002	-0.388068	-0.154509	-0.542576
SFXN5	0.0002	0.635573	0.0938547	0.729428
SLC25A40	0.0002	-0.377292	-0.351637	-0.728929
SLC38A6	0.0002	-0.686956	-0.476661	-1.16362
SMC2	0.0002	-0.305847	-0.190094	-0.495941
SPSB2	0.0002	-0.589965	-0.433754	-1.02372
STAB1	0.0002	0.897628	0.97478	1.87241
SYNCRIP	0.0002	-0.323609	-0.0972459	-0.420855
TDRD1	0.0002	0.780823	0.270493	1.05132
TMEM14D	0.0002	-0.337688	-0.206434	-0.544122
TMEM4	0.0002	-0.231419	-0.238587	-0.470006
TMEM45A	0.0002	0.889513	1.17888	2.0684
TMEM48	0.0002	-0.505765	-0.239597	-0.745361
TMEM69	0.0002	-0.163281	-0.367088	-0.530369
TRAM2	0.0002	0.285425	0.308771	0.594196
TRIM32	0.0002	-0.555988	-0.200529	-0.756517
TTC37	0.0002	-0.310365	-0.227729	-0.538094
TTC38	0.0002	0.449095	0.303281	0.752376
UCHL5	0.0002	-0.4868	-0.276857	-0.763656
UNC84A	0.0002	-0.374154	-0.223237	-0.597391
UTP11L	0.0002	-0.169028	-0.203684	-0.372712
VPS28	0.0002	-0.379929	-0.291129	-0.671058
VPS35	0.0002	-0.463472	-0.118242	-0.581714
ZBTB48	0.0002	0.494494	0.0685758	0.56307
ZCCHC9	0.0002	-0.310252	-0.197113	-0.507365
ZDHHC9	0.0002	-0.36143	-0.293475	-0.654905
ZNF217	0.0002	-0.451569	-0.197303	-0.648872
ZNF219	0.0002	-0.477277	-0.288713	-0.76599
ZNF622	0.0002	-0.0909561	-0.241144	-0.3321
ZNF641	0.0002	0.572345	0.0922533	0.664598
ZNF7	0.0002	-0.41286	-0.186366	-0.599226
ZSCAN21	0.0002	-0.363196	-0.21017	-0.573366
ACSL1	0.0003	0.506964	0.515947	1.02291
AP2B1	0.0003	-0.363159	-0.188433	-0.551592
APOB	0.0003	0.158169	0.415491	0.57366
ATL3	0.0003	-0.360026	-0.244926	-0.604952
ATP6V1A	0.0003	-0.271461	-0.0955021	-0.366963
BCL7B	0.0003	-0.272297	-0.177968	-0.450265
BRPF3	0.0003	-0.214494	-0.215164	-0.429658
C14orf153	0.0003	0.923178	0.11878	1.04196
C15orf41	0.0003	-0.345753	-0.424004	-0.769757
C1orf50	0.0003	0.355519	0.0456123	0.401131
C1QC	0.0003	0.311869	0.838751	1.15062
C1S	0.0003	0.198928	0.369151	0.568079
C2orf49	0.0003	-0.327285	-0.296059	-0.623344
C5orf32	0.0003	-0.487953	-0.200988	-0.688942
C6orf48	0.0003	-0.405678	-0.279649	-0.685327
CA2	0.0003	0.503835	0.660616	1.16445
CBLL1	0.0003	-0.234342	-0.183298	-0.41764
CFB	0.0003	0.178463	0.394361	0.572824
CNOT10	0.0003	-0.332433	-0.194072	-0.526505
CNOT8	0.0003	-0.209601	-0.15288	-0.36248
COMMD10	0.0003	-0.369766	-0.299418	-0.669185
CUL4B	0.0003	-0.352073	-0.0999923	-0.452066
CXorf39	0.0003	-0.413088	-0.2198	-0.632889
DKFZp686O24166	0.0003	0.602464	0.0922671	0.694731
EFR3A	0.0003	-0.268456	-0.141935	-0.410392
FAM160A2	0.0003	0.330032	0.242441	0.572474
FAM193B	0.0003	0.338274	0.206083	0.544358
FAM45A	0.0003	-0.1182	-0.313184	-0.431383
FAU	0.0003	-0.126266	-0.113908	-0.240173
GGCX	0.0003	0.362643	0.212799	0.575442
GNG10	0.0003	-0.445078	-0.304754	-0.749832
GOLT1B	0.0003	-0.453506	-0.227179	-0.680685
GPR126	0.0003	0.478674	0.748912	1.22759
GTPBP3	0.0003	-0.179598	-0.217299	-0.396898
HDAC11	0.0003	-0.366149	-0.469417	-0.835565
HNRPUL1	0.0003	-0.262505	-0.122631	-0.385136
IRF8	0.0003	0.538697	0.882732	1.42143
ITGB4BP	0.0003	-0.275701	-0.153479	-0.42918
KIAA0913	0.0003	0.329305	0.168483	0.497788
KIAA1881	0.0003	0.782173	0.485439	1.26761
KPNB1	0.0003	-0.383163	-0.0822321	-0.465395
KTI12	0.0003	-0.177298	-0.165395	-0.342693
LDLR	0.0003	0.313346	0.588868	0.902214
LEPREL1	0.0003	0.6998	0.797912	1.49771
LOC100130291	0.0003	-0.610525	-0.443519	-1.05404
LOC100133649	0.0003	0.167835	0.174191	0.342026
LOC100134266	0.0003	1.22314	1.00171	2.22485
LOC401152	0.0003	0.632772	0.0470916	0.679864
LOC644762	0.0003	-0.27045	-0.365082	-0.635532
LOC645174	0.0003	0.113165	0.181293	0.294458
LOC647389	0.0003	0.777247	0.202498	0.979745
LOC652615	0.0003	-0.433334	-0.294589	-0.727922
LOC729200	0.0003	-0.247521	-0.154542	-0.402063
LOC92249	0.0003	-0.11345	-0.39123	-0.50468
METTL3	0.0003	-0.244893	-0.197753	-0.442646
MORN2	0.0003	-0.334588	-0.524944	-0.859532
MRPL22	0.0003	-0.164116	-0.182587	-0.346704
MRPL3	0.0003	-0.309576	-0.104191	-0.413767
MTA3	0.0003	-0.368957	-0.266531	-0.635488
MTERFD1	0.0003	-0.479721	-0.232423	-0.712144
NCK1	0.0003	-0.382991	-0.0819724	-0.464964
NOLA1	0.0003	-0.148202	-0.338988	-0.48719
NR3C2	0.0003	0.54373	0.420441	0.964171
NSUN5	0.0003	-0.269142	-0.26956	-0.538702
NUP153	0.0003	-0.406146	-0.170105	-0.576251
OKL38	0.0003	-0.291623	-0.427274	-0.718897
PANX1	0.0003	-0.353065	-0.351516	-0.704581
PEA15	0.0003	-0.626895	-0.14678	-0.773675
PIPOX	0.0003	0.686724	0.454377	1.1411
POLA1	0.0003	-0.349182	-0.313778	-0.66296
PROX1	0.0003	0.468246	0.274256	0.742502
PSMG3	0.0003	-0.542895	-0.388604	-0.931499
PXMP4	0.0003	-0.226359	-0.382067	-0.608427
QTRTD1	0.0003	-0.34339	-0.0538402	-0.39723
RAB17	0.0003	0.557605	0.293398	0.851003
RBP5	0.0003	0.911718	0.395627	1.30735
RDBP	0.0003	-0.34735	-0.431983	-0.779333
RN5S9	0.0003	1.8239	0.0238084	1.84771
ROBLD3	0.0003	-0.179471	-0.202379	-0.38185
RPS21	0.0003	-0.402987	-0.296415	-0.699402
SAMM50	0.0003	-0.237093	-0.251743	-0.488835
SDSL	0.0003	0.553259	0.533918	1.08718
SLC25A3	0.0003	-0.278293	-0.087121	-0.365414
SRFBP1	0.0003	-0.403472	-0.166812	-0.570284
SUMO2	0.0003	-0.301022	-0.215767	-0.516789
TAF10	0.0003	-0.238685	-0.184324	-0.423008
TMEM85	0.0003	-0.188255	-0.153944	-0.342199
TTC33	0.0003	-0.163551	-0.315742	-0.479293
TTPAL	0.0003	0.599527	0.287515	0.887042
TUBE1	0.0003	0.746071	0.663705	1.40978
UBE2T	0.0003	-1.51345	-0.506083	-2.01953
UBR5	0.0003	-0.434227	-0.184776	-0.619003
VARS	0.0003	-0.457044	-0.261382	-0.718426
VPS54	0.0003	-0.244537	-0.323781	-0.568318
ZER1	0.0003	0.543665	0.102467	0.646133
ZNF322A	0.0003	-0.252072	-0.152623	-0.404696
ZNF585A	0.0003	-0.524475	-0.278705	-0.80318
AHSG	0.0004	0.304039	0.917214	1.22125
APBA3	0.0004	-0.0702553	-0.293565	-0.36382
ARL2BP	0.0004	-0.377944	-0.0572289	-0.435173
ATP6V0A1	0.0004	-0.125895	-0.279586	-0.405481
ATP6V0E2	0.0004	-0.288778	-0.524973	-0.813751
AZIN1	0.0004	-0.493685	-0.20163	-0.695315
BOLA2	0.0004	-0.45322	-0.152868	-0.606088
C20orf127	0.0004	1.06707	1.4761	2.54317
C2orf18	0.0004	-0.466634	-0.207039	-0.673673
C8orf76	0.0004	-0.427493	-0.201789	-0.629282
C9orf16	0.0004	-0.356678	-0.260061	-0.616739
CA4	0.0004	-0.319668	-1.26154	-1.58121
CCND1	0.0004	0.344454	0.470111	0.814565
CCT8	0.0004	-0.310244	-0.104724	-0.414968
CD79B	0.0004	0.599383	0.563077	1.16246
CLYBL	0.0004	0.55982	0.450459	1.01028
CNKSR3	0.0004	0.446699	0.21436	0.661059
COX6C	0.0004	-0.234283	-0.227284	-0.461567
CYB5R1	0.0004	-0.210227	-0.330131	-0.540358
DCN	0.0004	0.739076	0.691565	1.43064
DHX36	0.0004	-0.30361	-0.12804	-0.43165
DKC1	0.0004	-0.424769	-0.130746	-0.555515
DPH5	0.0004	-0.211672	-0.196623	-0.408295
F7	0.0004	0.694039	0.351239	1.04528
FAM173B	0.0004	-0.286761	-0.285566	-0.572328
FES	0.0004	0.654201	0.874355	1.52856
FHL1	0.0004	0.582165	0.797509	1.37967
FTL	0.0004	-0.0480317	-0.0349134	-0.082945
GFOD1	0.0004	0.553006	0.278819	0.831824
GINS2	0.0004	-0.469875	-0.566808	-1.03668
GLA	0.0004	-0.785481	-0.312273	-1.09775
HAX1	0.0004	-0.201977	-0.28427	-0.486247
HIATL1	0.0004	-0.237882	-0.251591	-0.489473
HM13	0.0004	-0.415045	-0.278113	-0.693157
HNRPA1L-2	0.0004	-0.409047	-0.204031	-0.613078
IKBKG	0.0004	-0.655294	-0.23241	-0.887704
IRAK2	0.0004	-0.53503	-0.219123	-0.754153
KDM3B	0.0004	-0.267917	-0.16663	-0.434547
KPNA4	0.0004	-0.457633	-0.0641707	-0.521804
LAGE3	0.0004	-0.656919	-0.328923	-0.985842
LASS2	0.0004	-0.248401	-0.139274	-0.387675
LOC100128731	0.0004	-0.237004	-0.10418	-0.341184
LOC100130511	0.0004	-0.251071	-0.196568	-0.447639
LOC100131139	0.0004	-1.23531	-0.356964	-1.59228
LOC389641	0.0004	-0.422402	-0.424458	-0.84686
LOC390530	0.0004	-0.216577	-0.319403	-0.53598
LOC649049	0.0004	-0.502003	-0.102914	-0.604917
LOC650518	0.0004	-0.253092	-0.109558	-0.36265
LOC653383	0.0004	-0.433682	-0.179943	-0.613625
LOC730754	0.0004	-0.189288	-0.0757585	-0.265046
LPIN2	0.0004	0.49253	0.459002	0.951532
MAN2B2	0.0004	0.385855	0.10494	0.490795
METAP1	0.0004	-0.1565	-0.193887	-0.350387
METTL1	0.0004	-0.382832	-0.310077	-0.692909
METTL11A	0.0004	-0.356969	-0.219974	-0.576942
MT1X	0.0004	0.763365	1.16992	1.93329
MYO9A	0.0004	0.359989	0.287075	0.647064
NAGPA	0.0004	-0.276398	-0.220446	-0.496844
NDUFV2	0.0004	0.140189	0.207151	0.34734
PDZK1P1	0.0004	-0.292949	-0.514264	-0.807213
PMS2L3	0.0004	-0.273081	-0.301329	-0.57441
POLE3	0.0004	-0.215128	-0.152186	-0.367314
PPP1R2	0.0004	-0.377296	-0.13522	-0.512516
PRG4	0.0004	0.574381	1.05552	1.6299
PRICKLE2	0.0004	0.499804	0.594894	1.0947
PRKAB1	0.0004	-0.260529	-0.347167	-0.607697
RFC2	0.0004	-0.246318	-0.295295	-0.541613
RP9	0.0004	-0.298002	-0.308122	-0.606123
RPH3AL	0.0004	0.470252	0.28874	0.758992
RPL38	0.0004	-0.18217	-0.0446631	-0.226833
RWDD2A	0.0004	-0.142746	-0.207678	-0.350424
SERTAD1	0.0004	0.481681	0.673838	1.15552
SKA2	0.0004	-0.255579	-0.356183	-0.611762
SLC39A5	0.0004	0.618334	1.07572	1.69405
SLCO2B1	0.0004	0.549699	0.372848	0.922547
SNRPB2	0.0004	-0.225898	-0.104349	-0.330247
SRP9	0.0004	-0.315928	-0.141594	-0.457522
SRXN1	0.0004	-1.23006	-0.386718	-1.61677
SUCLG2	0.0004	0.277992	0.362643	0.640635
TARBP1	0.0004	-0.617167	-0.314929	-0.932096
TATDN3	0.0004	-0.0993724	-0.284943	-0.384315
TEX10	0.0004	-0.38382	-0.210283	-0.594103
TRAM1	0.0004	-0.33147	-0.153199	-0.484669
TSC22D4	0.0004	0.414307	0.234004	0.648311
TTC13	0.0004	-0.508255	-0.252623	-0.760878
UBE2H	0.0004	-0.211452	-0.144916	-0.356368
URM1	0.0004	-0.155237	-0.165929	-0.321167
VPS33B	0.0004	-0.231099	-0.224963	-0.456061
XDH	0.0004	1.16997	0.388361	1.55833
YEATS2	0.0004	-0.545906	-0.202899	-0.748805
ZCCHC17	0.0004	-0.24735	-0.226335	-0.473685
ZNF364	0.0004	-0.330046	-0.0672819	-0.397328
ZNF700	0.0004	0.348241	0.137385	0.485626
ZW10	0.0004	-0.18041	-0.169637	-0.350047
ADCK5	0.0005	-0.236696	-0.509111	-0.745808
ADRA1B	0.0005	0.782265	0.353067	1.13533
ALDH1A1	0.0005	-0.205854	-0.170009	-0.375863
ALG3	0.0005	-0.361329	-0.21193	-0.573259
AMMECR1	0.0005	-0.502135	-0.0114474	-0.513582
ANGEL2	0.0005	-0.230369	-0.154018	-0.384387
ANO10	0.0005	-0.534985	-0.321251	-0.856236
BYSL	0.0005	-0.556792	-0.237434	-0.794226
C16orf53	0.0005	-0.279635	-0.084532	-0.364167
C5orf22	0.0005	-0.386466	-0.242412	-0.628878
CCDC3	0.0005	0.549416	0.755829	1.30525
CFD	0.0005	0.758346	0.93131	1.68966
COX7A1	0.0005	0.409251	0.970542	1.37979
CUL1	0.0005	-0.324374	-0.02204	-0.346414
CXorf57	0.0005	-0.437393	-0.600676	-1.03807
CYP2C18	0.0005	0.742096	0.665082	1.40718
CYP4F2	0.0005	0.845467	0.449802	1.29527
DEDD	0.0005	-0.183531	-0.187368	-0.370899
DR1	0.0005	-0.630491	-0.13634	-0.766831
DUSP23	0.0005	-0.385173	-0.219257	-0.60443
EIF5B	0.0005	-0.262526	-0.136909	-0.399435
ELP4	0.0005	-0.184136	-0.305041	-0.489177
ERCC5	0.0005	0.3714	0.146521	0.517922
GLTSCR1	0.0005	-0.259824	-0.168499	-0.428323
GMNN	0.0005	-0.812786	-0.368263	-1.18105
ITGB1BP1	0.0005	-0.418202	-0.238738	-0.65694
KIAA0408	0.0005	0.728732	-0.0280076	0.700725
KIAA1285	0.0005	-0.178311	-0.422854	-0.601166
LASP1	0.0005	-0.288721	-0.123404	-0.412125
LOC100127918	0.0005	-0.233174	-0.287715	-0.520889
LOC100131368	0.0005	0.532946	-0.0141175	0.518829
LOC221710	0.0005	-0.380167	-0.260169	-0.640336
LOC283953	0.0005	-0.101263	-0.435512	-0.536775
LOC391075	0.0005	-0.322578	-0.265424	-0.588002
LOC440063	0.0005	-0.738818	-0.568658	-1.30748
LOC441089	0.0005	-0.249861	-0.201392	-0.451253
LOC644464	0.0005	-0.333261	-0.093481	-0.426742
LOC653147	0.0005	-0.252115	-0.198346	-0.450461
LOC728553	0.0005	-0.198131	-0.0695454	-0.267676
LOC728739	0.0005	-0.381647	-0.0982541	-0.479901
LOC729964	0.0005	-0.82899	-0.32257	-1.15156
LOC730534	0.0005	-0.3225	-0.141983	-0.464484
MRPL43	0.0005	-0.105991	-0.247534	-0.353525
MYPOP	0.0005	-0.177577	-0.221322	-0.398899
NOMO1	0.0005	-0.432641	-0.19393	-0.626571
OGG1	0.0005	-0.371919	-0.804496	-1.17641
ORM1	0.0005	0.0475278	0.325974	0.373502
PEBP1	0.0005	0.321795	0.162843	0.484637
PEX19	0.0005	-0.119682	-0.285992	-0.405675
PPP1R14B	0.0005	-0.272314	-0.227161	-0.499475
RNF141	0.0005	0.333648	0.141095	0.474743
RPL10A	0.0005	-0.252616	-0.0307193	-0.283335
SORL1	0.0005	0.717201	0.493721	1.21092
ST3GAL6	0.0005	0.788944	0.461549	1.25049
STYXL1	0.0005	-0.173426	-0.304468	-0.477894
TPRKB	0.0005	-0.32129	-0.336502	-0.657792
TRIM4	0.0005	-0.196434	-0.148117	-0.344552
TTC1	0.0005	-0.145233	-0.233285	-0.378518
TTF2	0.0005	-0.725462	-0.370019	-1.09548
XPO1	0.0005	-0.340425	-0.115422	-0.455847
ABAT	0.0006	0.67269	0.71339	1.38608
ALDH6A1	0.0006	0.69965	0.562556	1.26221
ARMET	0.0006	-0.626635	-0.187391	-0.814026
AZI1	0.0006	-0.599165	-0.303024	-0.902189
C10orf72	0.0006	0.0926066	-0.922898	-0.830292
C1orf112	0.0006	-0.812568	-0.415989	-1.22856
C6orf145	0.0006	0.334549	0.430504	0.765053
CCDC25	0.0006	0.557019	0.130576	0.687595
CDCA5	0.0006	-1.29145	-0.787164	-2.07862
CLCN7	0.0006	-0.363943	-0.199172	-0.563116
CORO1B	0.0006	-0.303954	-0.104518	-0.408472
CTSO	0.0006	0.491639	0.256659	0.748298
CYP2R1	0.0006	-0.212356	-0.19259	-0.404946
DYNC1I2	0.0006	-0.402797	0.00277943	-0.400018
EXOSC4	0.0006	-0.304241	-0.401484	-0.705725
FAM149A	0.0006	0.915809	0.40004	1.31585
FOSB	0.0006	1.25622	2.20943	3.46565
GALK2	0.0006	-0.295011	-0.234544	-0.529555
HIGD2A	0.0006	-0.1645	-0.132952	-0.297452
HIST1H4K	0.0006	-0.67244	-0.507619	-1.18006
HIST2H4A	0.0006	-0.522775	-0.667215	-1.18999
ISOC2	0.0006	0.434948	0.0658331	0.500782
KLF6	0.0006	0.238279	0.629265	0.867543
LOC100127993	0.0006	-0.20233	-0.0940019	-0.296331
LOC100132564	0.0006	1.22206	-0.370207	0.851855
LOC392285	0.0006	-0.659768	-0.30529	-0.965058
LOC440575	0.0006	0.0789198	0.221719	0.300638
LOC645895	0.0006	0.183512	0.199998	0.38351
LOC647150	0.0006	-0.201141	-0.194316	-0.395457
LOC647349	0.0006	-0.535728	-0.448019	-0.983747
LOC652388	0.0006	-0.460114	-0.316155	-0.776269
LOC653450	0.0006	-0.422362	-0.297931	-0.720293
LOC653994	0.0006	-0.549363	-0.261711	-0.811075
LOC728532	0.0006	-0.349139	-0.0386477	-0.387786
LOC729406	0.0006	-0.292451	-0.232247	-0.524699
LOC729603	0.0006	0.382807	0.266439	0.649246
LOC729852	0.0006	-0.435067	-0.475306	-0.910373
LYSMD4	0.0006	-0.277141	-0.266889	-0.54403
MAGOH	0.0006	-0.228195	-0.255792	-0.483987
MCRS1	0.0006	-0.348644	-0.134975	-0.483618
MED10	0.0006	-0.20671	-0.206071	-0.412781
MED24	0.0006	-0.236693	-0.196795	-0.433487
MELK	0.0006	-1.73072	-0.65951	-2.39023
MMS19L	0.0006	-0.126349	-0.243894	-0.370242
MPDU1	0.0006	0.337574	0.171289	0.508863
NAGLU	0.0006	0.315441	0.235399	0.550839
ORM2	0.0006	0.199066	0.612657	0.811723
PBRM1	0.0006	-0.416584	-0.214955	-0.631539
POP4	0.0006	-0.178818	-0.288854	-0.467672
PRCP	0.0006	0.164474	0.280985	0.445459
PRUNE	0.0006	-0.386646	-0.434739	-0.821385
PSMD1	0.0006	-0.279095	-0.111083	-0.390178
R3HDM1	0.0006	-0.439328	-0.196369	-0.635696
RAB3GAP2	0.0006	-0.290556	-0.12732	-0.417876
RAB4A	0.0006	-0.405112	-0.315159	-0.72027
RAD51AP1	0.0006	-0.94125	-0.451702	-1.39295
RBM12	0.0006	-0.117444	-0.166617	-0.284061
RBM34	0.0006	-0.493786	-0.210304	-0.70409
RPL29	0.0006	-0.669441	-0.456438	-1.12588
RPRD2	0.0006	-0.218175	-0.142684	-0.360859
RSBN1L	0.0006	-0.357328	-0.123196	-0.480524
SCG5	0.0006	1.01178	0.129479	1.14126
SIRT7	0.0006	-0.62283	-0.242435	-0.865265
SNAP47	0.0006	-0.298042	-0.262995	-0.561038
SNHG6	0.0006	-0.556481	-0.283969	-0.840451
SPIRE1	0.0006	0.444421	0.910457	1.35488
SRPK1	0.0006	-0.549423	-0.144358	-0.693781
TALDO1	0.0006	-0.404458	-0.317699	-0.722157
TBC1D10A	0.0006	0.38141	0.0520361	0.433446
TMEM17	0.0006	0.613328	0.273375	0.886703
WDR70	0.0006	-0.0493656	-0.228648	-0.278014
ZBTB9	0.0006	-0.304806	-0.248414	-0.55322
ADNP	0.0007	-0.288104	-0.131176	-0.41928
C10orf65	0.0007	0.957923	0.467079	1.425
C15orf23	0.0007	-0.638577	-0.23899	-0.877567
C20orf111	0.0007	-0.113498	-0.210485	-0.323983
C20orf45	0.0007	-0.475725	-0.185818	-0.661543
C8orf59	0.0007	-0.347364	-0.244374	-0.591739
CASC3	0.0007	-0.22071	-0.145453	-0.366163
CYP2E1	0.0007	0.409313	0.881037	1.29035
DEM1	0.0007	0.705429	0.131528	0.836957
DENND5A	0.0007	-0.415809	-0.0855276	-0.501337
DNAJC9	0.0007	-0.401675	-0.194476	-0.596151
EIF1	0.0007	-0.336955	-0.0698648	-0.40682
EIF4H	0.0007	-0.282754	-0.0787674	-0.361522
EPB41L4A	0.0007	0.478827	-0.0358075	0.44302
FAAH2	0.0007	0.478199	0.343717	0.821916
FAM134B	0.0007	0.689734	0.762431	1.45217
FAM53C	0.0007	-0.281479	-0.212987	-0.494466
FAM58A	0.0007	-0.384024	-0.187045	-0.571069
FTHL11	0.0007	-0.253884	-0.305258	-0.559142
GLDC	0.0007	0.451338	0.887223	1.33856
GPS1	0.0007	-0.186602	-0.211513	-0.398115
IMPAD1	0.0007	-0.411436	-0.382626	-0.794062
IQCC	0.0007	-0.0262722	-0.478759	-0.505031
LBX2	0.0007	-0.219258	-0.841427	-1.06069
LDB2	0.0007	0.265705	0.862889	1.12859
LOC100129191	0.0007	-0.213706	-0.381722	-0.595428
LOC100129673	0.0007	-0.286397	-0.644455	-0.930852
LOC341315	0.0007	-0.505415	-0.359761	-0.865176
LOC402694	0.0007	-0.215103	-0.0791363	-0.294239
LOC440731	0.0007	-0.732783	-0.600057	-1.33284
LOC643531	0.0007	-0.271321	-0.08983	-0.361151
LOC644869	0.0007	-0.371172	-0.271893	-0.643065
LOC653972	0.0007	-0.273282	-0.309827	-0.583109
LOC729423	0.0007	-0.383942	-0.316154	-0.700096
LYZ	0.0007	-1.10845	-0.117272	-1.22573
MEX3D	0.0007	-0.426584	-0.265266	-0.691851
MGC72080	0.0007	-0.456386	-0.323541	-0.779927
NBAS	0.0007	-0.0870043	-0.298694	-0.385698
NCOR1	0.0007	0.6532	0.417149	1.07035
NUP160	0.0007	-0.244268	-0.194113	-0.438381
PIK3R1	0.0007	0.614541	0.209229	0.823769
PPHLN1	0.0007	-0.236399	-0.169577	-0.405976
PPM1G	0.0007	-0.50213	-0.110634	-0.612765
SAP30	0.0007	-0.514285	-0.274328	-0.788612
SERPINA5	0.0007	0.483337	0.467097	0.950434
SESN1	0.0007	0.38083	0.277603	0.658434
SLC43A1	0.0007	0.800273	0.0260643	0.826337
SLC44A2	0.0007	0.243388	0.646669	0.890057
SRPX	0.0007	0.656821	1.24229	1.89911
TBC1D15	0.0007	0.204722	0.143192	0.347913
TBC1D7	0.0007	-0.274491	-0.255887	-0.530379
THADA	0.0007	-0.282262	-0.362177	-0.64444
TOX3	0.0007	-0.406073	-0.560915	-0.966988
TRIP13	0.0007	-1.03437	-0.375234	-1.4096
TSEN15	0.0007	-0.743782	-0.316114	-1.0599
AK3	0.0008	0.404658	0.134289	0.538947
ALDH2	0.0008	0.42619	0.517833	0.944024
ARG1	0.0008	0.587749	1.18567	1.77342
ARPC1A	0.0008	-0.264066	-0.192041	-0.456108
ASAP2	0.0008	-0.877305	-0.230936	-1.10824
ATF6	0.0008	-0.256554	-0.16322	-0.419774
C18orf10	0.0008	-0.717468	-0.169592	-0.88706
C7orf36	0.0008	-0.265619	-0.215964	-0.481583
C9orf40	0.0008	-0.266988	-0.37053	-0.637518
CAMSAP1	0.0008	-0.381982	-0.15039	-0.532372
CCDC124	0.0008	-0.384981	-0.211246	-0.596227
CHPF2	0.0008	-0.27776	-0.275232	-0.552993
CIAPIN1	0.0008	-0.0720038	-0.348166	-0.42017
CLN3	0.0008	-0.210815	-0.349549	-0.560364
COL8A2	0.0008	0.571115	0.0815542	0.652669
DSG1	0.0008	0.0516884	-0.898956	-0.847268
DUS3L	0.0008	-0.185844	-0.218423	-0.404266
EFTUD2	0.0008	-0.31131	-0.176217	-0.487527
EIF3B	0.0008	-0.380895	-0.16639	-0.547285
ERAL1	0.0008	-0.0822191	-0.194108	-0.276328
FERMT2	0.0008	0.274231	0.314287	0.588519
GART	0.0008	-0.138906	-0.139149	-0.278055
GNA12	0.0008	-0.378328	-0.390142	-0.768469
GPR180	0.0008	0.715192	0.29718	1.01237
HPS3	0.0008	-0.135687	-0.480874	-0.616561
HSD17B14	0.0008	-0.551927	-0.603808	-1.15574
LNX2	0.0008	0.23447	0.368203	0.602673
LOC642817	0.0008	-0.384363	-0.151492	-0.535854
LOC644132	0.0008	-0.537804	-0.364484	-0.902288
MUTYH	0.0008	-0.0627235	-0.503392	-0.566115
NCKAP1	0.0008	-0.429414	-0.263002	-0.692416
NPC1	0.0008	-0.60936	-0.159691	-0.769051
PDSS1	0.0008	-0.474342	-0.136182	-0.610524
PIK3CB	0.0008	-0.57949	-0.0934956	-0.672985
PLIN2	0.0008	0.245933	0.669287	0.91522
PRKAA1	0.0008	0.18298	0.201674	0.384654
PSMC3	0.0008	-0.185788	-0.169854	-0.355642
RAN	0.0008	-0.563186	-0.11091	-0.674095
SAFB	0.0008	-0.198114	-0.11331	-0.311424
SEC61G	0.0008	-0.271482	-0.199899	-0.471381
SEH1L	0.0008	-0.312013	-0.187237	-0.499251
SENP5	0.0008	-0.22437	-0.0883019	-0.312672
TBL1XR1	0.0008	-0.493586	-0.0681144	-0.5617
TCHP	0.0008	-0.291833	-0.238198	-0.530031
TCP1	0.0008	-0.261727	-0.172791	-0.434518
TMED9	0.0008	-0.274108	-0.127828	-0.401935
TMEM180	0.0008	-0.202246	-0.412223	-0.614469
TRAPPC2P1	0.0008	-0.238839	-0.398231	-0.63707
TUBA1A	0.0008	-0.547943	-0.0984553	-0.646398
TULP4	0.0008	-0.281987	-0.174942	-0.456928
UBFD1	0.0008	-0.341214	-0.187126	-0.528339
UCN	0.0008	-0.26573	-0.434648	-0.700378
URB2	0.0008	-0.565109	-0.128128	-0.693237
UTP15	0.0008	-0.323412	-0.200234	-0.523646
ZDHHC11	0.0008	0.523145	0.26877	0.791915
ZNF260	0.0008	-0.338083	-0.122173	-0.460256
ZNF319	0.0008	-0.318582	-0.149129	-0.467711
ACE2	0.0009	-0.195092	-1.04257	-1.23766
BBS10	0.0009	-0.264403	-0.419973	-0.684376
C11orf10	0.0009	-0.128824	-0.114272	-0.243096
C12orf10	0.0009	-0.208651	-0.0812999	-0.289951
CD14	0.0009	0.307975	0.589507	0.897482
CKS2	0.0009	-0.88398	-0.423899	-1.30788
CYBASC3	0.0009	-0.308996	-0.14155	-0.450547
DGCR8	0.0009	0.454927	0.0747412	0.529669
DPYS	0.0009	0.349037	0.530856	0.879893
ENY2	0.0009	-0.355291	-0.1495	-0.504791
ESR1	0.0009	1.08227	0.533781	1.61605
EXOSC10	0.0009	-0.211164	-0.0792043	-0.290369
FAM44B	0.0009	-0.227192	-0.111177	-0.338369
FTH1	0.0009	-0.310113	-0.32528	-0.635393
GIMAP4	0.0009	0.263999	0.748407	1.01241
GLRX2	0.0009	-0.336796	-0.366813	-0.703609
ITCH	0.0009	0.467256	0.108011	0.575267
KLHL21	0.0009	-0.495499	-0.394081	-0.88958
LMOD3	0.0009	0.780223	0.361879	1.1421
LOC345041	0.0009	-0.451726	-0.160886	-0.612613
LOC441150	0.0009	-0.136504	-0.636882	-0.773386
LOC441775	0.0009	-0.381398	-0.0842367	-0.465635
LOC642975	0.0009	-0.214109	-0.140914	-0.355024
LOC646766	0.0009	-0.255202	-0.0671092	-0.322311
LOC648581	0.0009	-0.188102	-0.579339	-0.767441
LOC728635	0.0009	0.544784	0.208885	0.753669
LOC730202	0.0009	1.02305	-0.06594	0.957106
MAP2	0.0009	-1.44156	-0.360831	-1.8024
MED22	0.0009	-0.302849	-0.223269	-0.526118
PIP4K2B	0.0009	-0.432632	-0.241907	-0.674539
PPIL1	0.0009	-0.623059	-0.13459	-0.757648
RPL8	0.0009	-0.291037	-0.225145	-0.516182
SIX5	0.0009	-0.166043	-0.230417	-0.39646
SLC9A9	0.0009	0.551337	0.479155	1.03049
SNX13	0.0009	-0.296301	-0.224389	-0.520691
TMEM55B	0.0009	-0.428768	-0.194831	-0.623599
TTC4	0.0009	-0.132062	-0.128666	-0.260727
ZNF34	0.0009	-0.381621	-0.361053	-0.742674
ADAT1	0.001	-0.351289	-0.117288	-0.468577
ANKRD43	0.001	-0.496479	-0.532684	-1.02916
C15orf44	0.001	-0.241197	-0.124584	-0.365781
C9orf6	0.001	-0.162633	-0.304515	-0.467149
C9orf7	0.001	0.411108	0.161383	0.57249
CS	0.001	-0.333271	-0.173826	-0.507097
DNAJC27	0.001	0.273173	0.27943	0.552603
GGPS1	0.001	-0.310736	-0.19808	-0.508816
GIMAP5	0.001	0.342234	0.776926	1.11916
GPT2	0.001	0.638813	0.40983	1.04864
ID3	0.001	0.237164	0.977985	1.21515
KIAA0232	0.001	-0.20416	-0.384097	-0.588257
KIAA0907	0.001	-0.396814	-0.20367	-0.600483
KRT10	0.001	-0.253357	-0.300582	-0.553939
LOC649076	0.001	-0.264406	-0.0828163	-0.347222
LOC650215	0.001	-0.558854	-0.26463	-0.823484
LOC653520	0.001	-0.560815	-1.07261	-1.63343
LOC728658	0.001	-0.261467	-0.0456905	-0.307157
MBTPS1	0.001	0.220493	0.129892	0.350385
MDP1	0.001	0.357403	0.110358	0.467762
MON1A	0.001	-0.229465	-0.40015	-0.629615
MYCBP2	0.001	0.326317	0.268813	0.59513
PAAF1	0.001	-0.162726	-0.236946	-0.399672
PGK1	0.001	-0.315309	-0.1314	-0.446708
POLR1C	0.001	-0.289313	-0.133785	-0.423098
PTRH1	0.001	-0.460581	-0.102224	-0.562805
QDPR	0.001	0.515575	0.145268	0.660842
RBBP4	0.001	-0.210013	-0.201846	-0.411859
RBM4B	0.001	-0.171313	-0.282515	-0.453828
RPS20	0.001	-0.215276	-0.0464966	-0.261772
SDHC	0.001	-0.23559	-0.162799	-0.39839
SLC22A1	0.001	1.1776	1.9737	3.1513
SLC35A2	0.001	-0.208531	-0.15563	-0.364161
SLC38A4	0.001	0.769299	0.555506	1.3248
SMYD3	0.001	-0.585006	-0.585218	-1.17022
SUMO3	0.001	-0.150965	-0.136509	-0.287475
TAF1B	0.001	-0.453555	-0.11241	-0.565966
THOC7	0.001	-0.210415	-0.0581159	-0.268531
TMEM167A	0.001	-0.297197	-0.217081	-0.514278
TMEM64	0.001	-0.736806	-0.371534	-1.10834
TNS3	0.001	-0.33165	-0.111393	-0.443043
TRIM13	0.001	0.543807	0.20535	0.749158
VCP	0.001	-0.319353	-0.111629	-0.430982
ADAP2	0.0011	0.392589	0.783179	1.17577
ARPC3	0.0011	-0.519413	-0.109075	-0.628488
ASAP3	0.0011	-0.180604	-0.379043	-0.559647
C5orf37	0.0011	-0.293601	-0.179081	-0.472682
C5orf44	0.0011	-0.377587	-0.224343	-0.60193
CCT4	0.0011	-0.58435	-0.242176	-0.826526
CDK4	0.0011	-0.416476	-0.206528	-0.623004
DNMT1	0.0011	-0.55794	-0.0449756	-0.602916
DUSP19	0.0011	0.572037	0.260925	0.832961
DUSP28	0.0011	-0.257961	-0.173075	-0.431037
EIF3E	0.0011	-0.204065	-0.186636	-0.390701
EXOSC3	0.0011	-0.238239	-0.119605	-0.357844
GLRX3	0.0011	-0.486812	-0.175292	-0.662104
GPATCH2	0.0011	-0.383133	-0.199075	-0.582209
HMGN4	0.0011	-0.541287	-0.0950359	-0.636323
HP	0.0011	0.130792	0.528861	0.659653
ITIH1	0.0011	0.440716	0.605769	1.04648
KBTBD11	0.0011	1.30317	0.72033	2.0235
LANCL1	0.0011	-0.245156	-0.141228	-0.386384
LOC643357	0.0011	-0.371733	-0.27761	-0.649344
LOC651064	0.0011	-0.239007	-0.0550647	-0.294072
LOC653162	0.0011	-0.284093	-0.0622949	-0.346388
LOC728126	0.0011	-0.332754	-0.130756	-0.46351
LOC731049	0.0011	-0.854099	-0.362347	-1.21645
MAPKAP1	0.0011	-0.187271	-0.318463	-0.505734
MORG1	0.0011	-0.129401	-0.351437	-0.480838
MT1H	0.0011	1.17017	1.98416	3.15434
NCL	0.0011	-0.308016	-0.0604811	-0.368497
NDUFA8	0.0011	-0.259734	-0.130828	-0.390562
OXA1L	0.0011	-0.393803	-0.118419	-0.512222
PPAP2B	0.0011	0.234095	0.493699	0.727794
PSMD14	0.0011	-0.536415	-0.0940918	-0.630507
RAB5A	0.0011	-0.400894	-0.0763385	-0.477233
RBM17	0.0011	0.308491	0.128383	0.436874
RHOA	0.0011	-0.268857	-0.0243863	-0.293243
RPL27	0.0011	-0.234346	-0.0672741	-0.30162
SEC22C	0.0011	-0.203547	-0.155593	-0.35914
SHROOM4	0.0011	0.7592	0.32177	1.08097
SPC24	0.0011	-0.574527	-0.584538	-1.15907
STEAP1	0.0011	-0.586544	-0.525154	-1.1117
TBCC	0.0011	-0.398065	-0.302363	-0.700428
TM9SF1	0.0011	-0.220229	-0.191716	-0.411944
TROVE2	0.0011	-0.189558	-0.113967	-0.303525
USP39	0.0011	-0.246504	-0.190442	-0.436946
WDR92	0.0011	-0.106985	-0.256079	-0.363064
YWHAQ	0.0011	-0.383231	-0.00457912	-0.38781
ACADVL	0.0012	0.279812	0.3246	0.604412
ADPRHL2	0.0012	-0.350671	-0.162078	-0.512749
AGPS	0.0012	-0.35453	-0.157378	-0.511908
APPBP2	0.0012	-0.19587	-0.167697	-0.363568
C11orf59	0.0012	-0.235845	-0.150557	-0.386401
C9orf95	0.0012	0.509344	0.125229	0.634573
CCDC51	0.0012	-0.102663	-0.340311	-0.442975
CD163	0.0012	0.534936	1.14301	1.67795
CNO	0.0012	-0.170157	-0.231586	-0.401743
CYP2J2	0.0012	0.468551	0.44767	0.916221
DNAJB11	0.0012	-0.477279	-0.0330227	-0.510302
DNAJC25	0.0012	0.778111	0.119567	0.897678
ERRFI1	0.0012	0.476904	0.61044	1.08734
FVT1	0.0012	0.204955	0.171355	0.37631
HNRPC	0.0012	-0.413527	-0.113875	-0.527402
IPO9	0.0012	-0.458268	-0.143652	-0.60192
IVD	0.0012	0.605955	0.464329	1.07028
JUN	0.0012	0.468873	0.405006	0.873879
KCTD14	0.0012	-0.660207	-0.17972	-0.839927
KPNA2	0.0012	-1.43817	-0.41363	-1.8518
LOC644863	0.0012	-0.276593	-0.104511	-0.381104
LOC645762	0.0012	-0.338384	-0.490691	-0.829075
MYO1B	0.0012	0.461682	0.206765	0.668447
NINJ2	0.0012	-0.643523	-0.239418	-0.882941
NR1H3	0.0012	0.434956	0.164912	0.599867
PIN1	0.0012	-0.194662	-0.104625	-0.299287
RPL18A	0.0012	-0.189335	-0.0454475	-0.234783
SESN2	0.0012	0.550156	0.196359	0.746515
STARD7	0.0012	-0.181671	-0.0911495	-0.27282
TLK2	0.0012	-0.375086	-0.0551507	-0.430236
TUBB4Q	0.0012	-0.403188	-0.141063	-0.54425
TUBG1	0.0012	-0.536606	-0.253301	-0.789907
UGT1A4	0.0012	0.0234675	-0.563872	-0.540405
XRCC3	0.0012	-0.243194	-0.48395	-0.727144
ZDHHC5	0.0012	-0.157736	-0.150396	-0.308132
ALKBH4	0.0013	-0.312187	-0.409906	-0.722093
ATRIP	0.0013	-0.27538	-0.256249	-0.531629
C6orf173	0.0013	-1.08014	-0.494612	-1.57475
CBS	0.0013	0.601359	0.450192	1.05155
CHCHD3	0.0013	-0.261375	-0.18614	-0.447515
CRTAP	0.0013	-0.675398	-0.318763	-0.994161
CX3CR1	0.0013	0.468981	0.546672	1.01565
DCPS	0.0013	0.37179	0.535871	0.907661
DNALI1	0.0013	0.615811	0.302324	0.918135
EIF3H	0.0013	-0.309148	-0.228386	-0.537534
ERBB3	0.0013	-0.218403	-0.181112	-0.399516
FBXO45	0.0013	-0.433464	-0.179956	-0.61342
FOLR2	0.0013	0.430951	0.731793	1.16274
HNRNPA3	0.0013	-0.442294	-0.145159	-0.587452
KIFAP3	0.0013	-0.222659	-0.275684	-0.498343
LOC100128288	0.0013	0.652853	0.306373	0.959225
LOC730358	0.0013	-0.268871	-0.395931	-0.664802
MGC3020	0.0013	0.552348	0.364105	0.916453
MGC87042	0.0013	-0.833234	-0.343699	-1.17693
NCOA6	0.0013	-0.179841	-0.0539417	-0.233782
NMNAT3	0.0013	-0.203168	-0.333299	-0.536467
PPP1CB	0.0013	-0.307077	-0.0953002	-0.402378
RPS7	0.0013	-0.454573	-0.314668	-0.769241
SATB2	0.0013	-0.40873	-0.497322	-0.906052
SFRS5	0.0013	0.225401	0.207559	0.43296
SRP14	0.0013	-0.200459	-0.138207	-0.338666
SSTR2	0.0013	0.864132	0.297055	1.16119
TCF7L2	0.0013	0.607091	0.131396	0.738487
U2AF2	0.0013	-0.194962	-0.191641	-0.386604
ZNF672	0.0013	-0.317745	-0.193985	-0.511729
ADAM15	0.0014	-0.621736	-0.141088	-0.762824
AGK	0.0014	-0.348926	-0.100351	-0.449277
ALS2CR4	0.0014	-0.683007	-0.246594	-0.929601
C1orf26	0.0014	-0.22217	-0.313871	-0.536041
C4orf48	0.0014	-0.45861	-0.511468	-0.970078
C9orf116	0.0014	-0.388867	-0.523592	-0.912459
DSTYK	0.0014	-0.332184	-0.284789	-0.616973
GM2A	0.0014	-0.394224	-0.306414	-0.700638
H2AFX	0.0014	-0.192717	-0.587461	-0.780178
HSPA14	0.0014	-0.34956	-0.258215	-0.607776
LOC100128274	0.0014	0.850515	-0.000134176	0.850381
LOC100133607	0.0014	0.172331	0.171746	0.344077
LOC649169	0.0014	-0.0871994	-0.38043	-0.46763
LTBP4	0.0014	0.334066	0.967905	1.30197
NPR2	0.0014	-0.383586	-0.533712	-0.917298
PTS	0.0014	0.161356	0.254239	0.415595
PYCRL	0.0014	-0.317962	-0.432361	-0.750323
RPS10	0.0014	-0.128827	-0.0744905	-0.203318
SNTB1	0.0014	-0.220094	-0.369152	-0.589247
SPG21	0.0014	-0.306571	-0.271954	-0.578525
SSNA1	0.0014	-0.161513	-0.260545	-0.422058
TMUB2	0.0014	-0.0970296	-0.230518	-0.327548
UBA3	0.0014	-0.26699	-0.229453	-0.496442
UBXN2B	0.0014	-0.297725	-0.363865	-0.66159
ZBTB22	0.0014	-0.132599	-0.17174	-0.304339
ZMPSTE24	0.0014	-0.222545	-0.128303	-0.350848
ZNF30	0.0014	-0.284289	-0.232224	-0.516513
ACBD4	0.0015	0.781814	0.0128594	0.794673
ADH5	0.0015	0.00820983	-0.637689	-0.629479
ADIPOR1	0.0015	-0.235636	-0.216962	-0.452598
ANGPTL3	0.0015	0.380202	0.294212	0.674415
BMS1P5	0.0015	0.543635	0.306748	0.850383
BP75	0.0015	-0.180251	-0.387968	-0.568219
C7	0.0015	0.933867	1.1177	2.05156
CSNK1D	0.0015	-0.386956	-0.202485	-0.589441
ECOP	0.0015	-0.573857	-0.107928	-0.681785
ETFDH	0.0015	0.477142	0.330092	0.807234
FAM69B	0.0015	-0.521802	-0.37936	-0.901163
HCFC1	0.0015	-0.231457	-0.121271	-0.352728
HN1	0.0015	-0.75106	-0.30247	-1.05353
HSDL1	0.0015	-0.391812	-0.459562	-0.851374
LOC100130633	0.0015	-0.389777	-0.18116	-0.570937
LOC146517	0.0015	-0.295312	-0.118406	-0.413718
LOC347544	0.0015	-0.399162	-0.151473	-0.550635
LOC388474	0.0015	-0.185361	-0.0190578	-0.204419
LOC441013	0.0015	-0.346447	-0.162548	-0.508994
LOC644101	0.0015	-0.40033	-0.441905	-0.842235
LOC645381	0.0015	-0.272051	-0.193323	-0.465374
LOC728481	0.0015	-0.289129	-0.088497	-0.377626
LOC728517	0.0015	-0.232983	-0.0217204	-0.254703
MCM3	0.0015	-0.499469	-0.262838	-0.762308
MRPL13	0.0015	-0.33448	-0.203164	-0.537644
NOLC1	0.0015	-0.502669	-0.112201	-0.61487
RALGAPB	0.0015	-0.431176	-0.102783	-0.533959
RBP4	0.0015	0.4526	0.805727	1.25833
RFWD2	0.0015	-0.402983	-0.0506566	-0.45364
SEC62	0.0015	0.457781	0.112556	0.570337
SPTBN2	0.0015	0.700377	0.062058	0.762435
SRP72	0.0015	-0.10436	-0.135671	-0.240031
STXBP3	0.0015	-0.375955	-0.105496	-0.481451
TGM3	0.0015	-1.72471	-0.200796	-1.92551
ZMAT2	0.0015	-0.0164771	-0.336606	-0.353083
ABCA8	0.0016	0.58051	0.373444	0.953954
ACO1	0.0016	0.328592	0.192381	0.520973
ASPM	0.0016	-1.49626	-0.641584	-2.13785
COLEC11	0.0016	0.75039	0.944388	1.69478
COPB2	0.0016	-0.320972	-0.158126	-0.479097
CSNK1A1	0.0016	-0.22203	-0.140788	-0.362818
EIF2AK4	0.0016	0.67743	0.274568	0.951998
FANCG	0.0016	-0.443926	-0.361314	-0.805241
HABP4	0.0016	-0.545252	-0.276033	-0.821285
HBXIP	0.0016	-0.378184	-0.111011	-0.489195
ID1	0.0016	0.583292	1.11484	1.69813
INTS4	0.0016	-0.263106	-0.0871299	-0.350236
LOC651987	0.0016	0.504701	0.217518	0.722219
LOC729559	0.0016	0.316457	0.339115	0.655571
LOC731231	0.0016	0.513687	-0.0176076	0.496079
NDUFS8	0.0016	-0.202294	-0.153939	-0.356232
NRAS	0.0016	-0.576696	-0.321264	-0.89796
PIP3-E	0.0016	0.216935	0.268313	0.485248
PRKAG1	0.0016	-0.237907	-0.187493	-0.425399
PTPN3	0.0016	0.242593	0.252247	0.494841
SCAND1	0.0016	-0.0599127	-0.243757	-0.30367
SERF2	0.0016	-0.168083	-0.0804328	-0.248516
SPNS1	0.0016	-0.240316	-0.294888	-0.535204
STAM2	0.0016	-0.272353	-0.252077	-0.52443
TAF9	0.0016	-0.496913	-0.480694	-0.977606
ZNF549	0.0016	0.471785	0.268459	0.740243
ZNF624	0.0016	0.552626	0.102413	0.655039
APOH	0.0017	0.357093	0.51441	0.871502
ARPC5	0.0017	-0.47337	-0.0989792	-0.572349
CAPNS1	0.0017	-0.3987	-0.0199871	-0.418687
CARKD	0.0017	0.330691	0.100486	0.431177
CCDC24	0.0017	-0.388941	-0.193399	-0.58234
CEPT1	0.0017	0.25281	0.0831207	0.335931
CYB5D1	0.0017	0.466295	0.162449	0.628744
DDHD2	0.0017	-0.146012	-0.341304	-0.487316
DNTTIP1	0.0017	-0.0854004	-0.244934	-0.330335
FGA	0.0017	0.106795	0.213948	0.320744
FLYWCH2	0.0017	-0.29301	-0.317626	-0.610636
GNL1	0.0017	-0.0477288	-0.228769	-0.276498
HMGN1	0.0017	-0.32235	-0.135582	-0.457932
INTS1	0.0017	-0.196593	-0.229318	-0.425911
IRAK1	0.0017	-0.409264	-0.262443	-0.671706
LBR	0.0017	-0.753406	-0.368921	-1.12233
LILRA5	0.0017	1.04109	0.6731	1.71419
LOC100131726	0.0017	0.919382	1.72851	2.64789
LOC652322	0.0017	1.04199	0.0825719	1.12456
LSM14A	0.0017	-0.167817	-0.0268495	-0.194666
MGC3731	0.0017	-0.476963	-0.0433095	-0.520273
MORC2	0.0017	-0.3127	-0.154237	-0.466937
MTX3	0.0017	-0.211564	-0.216527	-0.428091
POLQ	0.0017	-0.477635	-0.597858	-1.07549
RPS11	0.0017	-0.194625	-0.0127079	-0.207333
SLC25A37	0.0017	0.898148	0.136244	1.03439
SLC39A11	0.0017	0.379062	0.213217	0.592278
SLU7	0.0017	-0.0535895	-0.317231	-0.370821
STAT2	0.0017	0.400318	0.217834	0.618152
TK2	0.0017	0.345217	0.252326	0.597543
TMEM117	0.0017	-0.294247	-0.352484	-0.646731
UFSP1	0.0017	-0.194299	-0.508761	-0.70306
UGT2B4	0.0017	-0.357179	-0.151347	-0.508526
VPS25	0.0017	-0.181928	-0.22137	-0.403298
XYLT2	0.0017	-0.0893065	-0.234042	-0.323348
YIPF3	0.0017	-0.285843	-0.19726	-0.483104
ZNF140	0.0017	0.430172	0.0199092	0.450082
ACSL3	0.0018	-0.42998	-0.146422	-0.576401
AKR1B15	0.0018	-2.54625	-0.293702	-2.83996
AMT	0.0018	0.489067	0.0864711	0.575538
ARL8B	0.0018	-0.214436	-0.0873606	-0.301796
BAG2	0.0018	-0.958535	-0.329421	-1.28796
BCKDHB	0.0018	0.534328	0.408993	0.943321
C22orf29	0.0018	-0.247205	-0.303985	-0.55119
CBR4	0.0018	0.628438	0.30345	0.931888
CCDC97	0.0018	-0.243621	-0.22554	-0.469161
CUEDC2	0.0018	-0.113274	-0.178791	-0.292065
DAXX	0.0018	-0.20766	-0.341619	-0.549278
DPM3	0.0018	-0.101269	-0.309663	-0.410932
DTX1	0.0018	0.738029	0.543756	1.28179
EGR2	0.0018	1.17949	1.12883	2.30832
FLJ31306	0.0018	0.40862	0.149752	0.558372
HIP1	0.0018	-0.395808	-0.276322	-0.67213
HSPE1	0.0018	-0.248488	-0.203491	-0.451979
IFRD2	0.0018	-0.249336	-0.292051	-0.541387
LYSMD1	0.0018	-0.222251	-0.44969	-0.671941
MRPL10	0.0018	-0.155004	-0.28363	-0.438634
MT1M	0.0018	1.48797	1.17768	2.66564
PRKAG2	0.0018	0.5687	0.125807	0.694507
RBBP7	0.0018	-0.307741	-0.191078	-0.498819
SERPING1	0.0018	0.26745	0.468646	0.736096
SSBP1	0.0018	-0.17694	-0.174918	-0.351857
TBC1D2B	0.0018	0.330608	0.589716	0.920324
TMEM160	0.0018	-0.155829	-0.232335	-0.388164
UBL4A	0.0018	-0.529513	-0.290932	-0.820445
UPB1	0.0018	0.621771	0.585595	1.20737
UPRT	0.0018	-0.27925	-0.293938	-0.573187
USP30	0.0018	-0.203466	-0.391638	-0.595104
XPO5	0.0018	-0.541469	-0.300362	-0.841831
XRCC1	0.0018	-0.439864	-0.183189	-0.623053
YEATS4	0.0018	-0.242694	-0.155064	-0.397758
ZCCHC6	0.0018	0.839502	0.0707606	0.910262
ZEB2	0.0018	0.350906	0.557182	0.908087
ZFP36L1	0.0018	0.326708	0.285938	0.612646
ANKIB1	0.0019	-0.252937	-0.0730569	-0.325994
ARHGAP12	0.0019	-0.466474	-0.0910983	-0.557572
ATP6V1D	0.0019	-0.188888	-0.112525	-0.301413
C3orf10	0.0019	-0.315963	-0.127426	-0.443389
CAMLG	0.0019	-0.113349	-0.139646	-0.252995
CHCHD9	0.0019	-0.160369	-0.163472	-0.32384
CSRP1	0.0019	0.298182	0.362551	0.660734
DDX1	0.0019	-0.213809	-0.0921904	-0.305999
DHODH	0.0019	0.614711	0.582153	1.19686
FLJ20628	0.0019	-0.353299	-0.182471	-0.535771
[truncated: 1,423 more rows]
[truncated: 3 more columns]
